# Supplementary material for: Genome-Wide Gene/Genome Dosage Imbalance Regulates Gene Expressions in Synthetic Brassica napus and Derivatives (AC, AAC, CCA, CCAA)
Source: Front Plant Sci. 2016 Sep 23;7:1432. doi: 10.3389/fpls.2016.01432 (PMC5033974; doi:10.3389/fpls.2016.01432)
Supplement: Table S3 — Correlations between genes dosage and expression (FPKM). [file DataSheet1.XLSX]

## Sheet: Sheet1
Supplementary Table 3. Correlation between gene dosage and expression (FPKM)
A subgenome									C subgenome
B. napus An subgenome	AA(1 A)	AAC(2/3 A)	AC(1/2 A)	AACC(1/2 A)	ACC(1/3 A)	R	R2	q.value	B. napus Cn subgenome	CC(1 C)	ACC(2/3 C)	AC(1/2 C)	AACC(1/2 C)	AAC(1/3 C)	R	R2	q.value	A. thaliana	Type
BnaA01g05190D	117.254	57.1436	13.8143	43.6133	17.1566	0.953796	0.909727	0.0143396	BnaC01g00010D	88.2929	50.3965	30.4432	57.5249	38.8503	0.865317	0.748773	0.0310124	AT4G38860	AdCd
BnaA01g05230D	22.2219	11.37	7.4121	8.97798	6.34251	0.972917	0.946567	0.012623	BnaC01g00050D	25.1542	21.461	11.0644	14.0891	7.79378	0.94611	0.895123	0.0191218	AT4G38910	AdCd
BnaA01g05300D	5.43539	3.97843	4.78153	2.39793	1.57815	0.798649	0.637841	0.0376314	BnaC01g00150D	7.15877	4.45938	4.19483	4.65639	3.76056	0.939982	0.883566	0.0200746	AT4G39080	AdCd
BnaA01g05380D	9.42232	7.50239	5.28893	5.16911	2.94302	0.97648	0.953514	0.0119904	BnaC01g00240D	9.96221	6.28712	4.27929	6.79114	3.8411	0.921734	0.849593	0.0223301	AT4G39150	AdCd
BnaA01g05480D	4.34608	1.6946	2.18783	1.94179	1.23992	0.905179	0.81935	0.0206861	BnaC01g00350D	5.24819	4.66493	2.23259	4.5034	2.44403	0.779537	0.607678	0.0482364	AT4G39390	AdCd
BnaA01g05510D	5.51758	2.7739	4.20068	2.58655	1.45397	0.831475	0.69135	0.0320939	BnaC01g00370D	5.59535	2.28484	3.05471	1.99268	1.27402	0.915297	0.837768	0.0231942	AT4G39420	AdCd
BnaA01g05530D	10.2282	8.98327	6.14883	6.93172	5.00657	0.956701	0.915276	0.0141183	BnaC01g00410D	4.09107	2.15235	1.17783	1.68466	1.0581	0.972807	0.946353	0.016523	AT4G39520	AdCd
BnaA01g05560D	5.67685	4.05884	2.64616	3.54841	1.95395	0.971758	0.944314	0.0127161	BnaC01g00440D	4.79074	2.80806	1.35943	2.35355	1.71287	0.93741	0.878738	0.0203729	AT4G39590	AdCd
BnaA01g05610D	20.3368	14.3052	12.353	12.315	7.03113	0.981304	0.962957	0.0115195	BnaC01g00490D	13.4653	7.09321	6.65867	6.62432	4.54493	0.968237	0.937484	0.0168248	.	AdCd
BnaA01g05620D	8.82437	5.94939	7.0274	4.70943	3.0794	0.872113	0.76058	0.0255607	BnaC01g00510D	11.1859	7.63085	8.61161	5.87343	5.81231	0.880982	0.776129	0.0283697	AT4G39620	AdCd
BnaA01g05690D	15.8682	9.31046	9.94066	9.48907	5.53993	0.944945	0.89292	0.0153551	BnaC01g00570D	8.34052	6.84804	6.07858	6.30159	3.06566	0.895272	0.801512	0.0262442	AT4G39680	AdCd
BnaA01g34650D	67.4661	26.5826	46.1179	34.0043	24.4562	0.793065	0.628952	0.0385633	BnaC01g00750D	43.8275	35.6778	19.2366	19.1204	9.74482	0.964031	0.929355	0.0169757	AT4G39880	AdCd
BnaA01g34630D	18.028	11.1732	7.18739	10.2804	6.93999	0.959468	0.920578	0.0138784	BnaC01g00780D	22.1432	17.2982	9.41406	12.3577	9.52343	0.952963	0.908139	0.0182493	AT4G39910	AdCd
BnaA01g34720D	38.9992	29.0684	29.0012	17.1011	9.99398	0.895317	0.801592	0.0221032	BnaC01g00830D	37.5087	13.0657	19.3852	11.876	9.65678	0.885163	0.783513	0.0277822	AT4G39980	AdCd
BnaA01g34570D	3.16819	1.13409	1.20354	1.37775	0.726666	0.923269	0.852426	0.0180615	BnaC01g00880D	4.64281	2.73935	3.23419	2.77273	1.10871	0.895	0.801025	0.0262727	AT4G40000	AdCd
BnaAnng26750D	172.339	82.7992	56.4744	92.1339	61.2441	0.91284	0.833278	0.0195687	BnaC01g00910D	105.102	91.5433	37.3124	64.2272	27.9574	0.907567	0.823677	0.0243025	AT4G40040	AdCd
BnaA01g00010D	245.614	152.817	70.4864	97.2058	78.9918	0.960545	0.922647	0.0137269	BnaC01g00920D	151.906	82.6362	69.7462	88.6967	57.1303	0.947354	0.897479	0.0189927	AT4G40042	AdCd
BnaA01g00020D	30.8484	20.7215	8.48087	19.163	7.40053	0.918776	0.844149	0.0187434	BnaC01g00930D	38.3804	42.6412	22.369	24.8387	22.0009	0.776716	0.603288	0.0488527	AT4G40045	AdCd
BnaA01g00100D	9.4011	6.09617	4.54289	6.47809	3.04096	0.936898	0.877778	0.0161307	BnaC01g01010D	7.3095	3.95676	3.47687	4.43024	2.27846	0.946489	0.895842	0.0190562	AT4G38040	AdCd
BnaA01g00170D	89.119	94.6553	64.8881	21.8554	18.987	0.778551	0.606141	0.0411073	BnaC01g01090D	84.8777	52.3022	64.7463	32.2313	44.8939	0.774659	0.600096	0.0492456	AT4G37930	AdCd
BnaA01g00180D	12.6411	8.87861	10.6412	6.74757	3.51459	0.834521	0.696425	0.0315715	BnaC01g01100D	21.2165	11.7945	13.7561	11.7635	7.69979	0.927134	0.859578	0.0217537	AT4G37920	AdCd
BnaA01g00200D	32.4181	25.1733	12.8919	17.7056	12.0807	0.956915	0.915686	0.0141021	BnaC01g01120D	42.3797	29.9831	14.2823	25.4979	14.4959	0.935535	0.875226	0.0205896	AT4G37880	AdCd
BnaA01g00210D	65.4389	43.8287	39.1382	32.5977	19.4237	0.981163	0.96268	0.0115195	BnaC01g01140D	39.3084	22.0383	21.0919	19.3718	20.0739	0.913602	0.834669	0.0233337	AT4G37870	AdCd
BnaA01g00280D	45.3821	23.1625	10.0587	14.6061	7.69666	0.981775	0.963883	0.0114526	BnaC01g01280D	17.9637	15.0014	13.526	13.1413	13.0879	0.971244	0.943316	0.0165514	AT4G37760	AdCd
BnaA01g00340D	4.64405	4.73212	3.20164	1.69432	1.53619	0.821886	0.675497	0.0337242	BnaC01g01340D	6.47319	3.1263	4.04058	2.46734	2.1199	0.896382	0.803501	0.0260698	AT4G37670	AdCd
BnaA01g00380D	24.5872	14.8088	10.6351	6.97975	4.92599	0.983558	0.967387	0.0112916	BnaC01g01360D	12.2528	9.17445	5.94683	6.09891	5.45654	0.974606	0.949857	0.016523	AT4G37560	AdCd
BnaA01g00420D	35.6226	17.3881	19.1835	22.4963	16.8673	0.855765	0.732334	0.0281663	BnaC01g01410D	67.2599	30.9236	38.5187	30.9919	16.978	0.925582	0.856701	0.0219045	AT4G37510	AdCd
BnaA01g00460D	28.6836	30.0104	24.5365	20.6806	18.6408	0.804447	0.647134	0.0367091	BnaC01g01460D	2.17243	1.54757	0.281805	0.477819	0.819322	0.850237	0.722902	0.0337796	AT4G37445	AdCd
BnaA01g00660D	16.2709	14.1308	7.88211	5.05551	3.16197	0.925542	0.856628	0.0177675	BnaC01g01650D	21.8874	10.5877	12.503	9.38176	9.39149	0.892786	0.797067	0.0267079	AT4G37270	AdCd
BnaA01g00850D	11.5557	9.05091	5.94559	4.63356	2.88115	0.967563	0.936178	0.0131131	BnaC01g01850D	6.35233	4.38336	3.16834	2.44545	3.76507	0.840593	0.706597	0.0357124	AT4G37080	AdCd
BnaA01g00880D	5.14166	4.88074	4.23292	4.34084	3.90989	0.95473	0.911509	0.0142725	BnaC01g01880D	6.31809	4.20064	3.7992	3.25205	1.79117	0.977857	0.956204	0.016523	AT4G37110	AdCd
BnaA01g00890D	9.32655	4.25073	6.61722	5.34952	4.38683	0.774409	0.599709	0.041891	BnaC01g01900D	5.39375	3.28794	3.07606	3.23168	1.69434	0.966491	0.934105	0.0169757	AT4G37130	AdCd
BnaA01g01030D	4.93982	3.31691	2.62942	3.82823	2.13199	0.890867	0.793643	0.0227209	BnaC01g02060D	3.9417	3.49388	1.81392	2.48741	1.55764	0.921648	0.849436	0.0223301	AT4G36790	AdCd
BnaA01g01080D	2.57998	2.24628	1.57612	1.28001	0.327937	0.911211	0.830306	0.0198173	BnaC01g02100D	2.57188	1.04806	1.00515	0.880418	0.785226	0.930971	0.866708	0.0211045	AT4G36750	AdCd
BnaA01g01120D	7.54017	4.56987	2.30767	2.78209	2.1269	0.976943	0.954417	0.0119184	BnaC01g02150D	6.09125	5.44462	2.7714	2.97722	1.83759	0.93518	0.874561	0.0206074	AT4G36710	AdCd
BnaA01g01230D	5.67984	4.37405	1.83873	3.80839	1.53547	0.900959	0.811728	0.0212657	BnaC01g02250D	49.8259	12.3277	1.8987	3.30908	10.3579	0.874699	0.765098	0.0293512	AT4G36500	AdCd
BnaA01g01250D	1.27531	0.295776	0.216108	0.822559	0.156218	0.788288	0.621398	0.0394243	BnaC01g02270D	2.44625	1.77301	1.26917	2.01136	1.18954	0.853177	0.727911	0.0332575	AT4G36480	AdCd
BnaA01g01310D	91.2087	47.618	54.463	44.2983	29.0368	0.940856	0.88521	0.0157067	BnaC01g02320D	98.2572	66.9787	70.5733	48.5512	32.3225	0.926264	0.857964	0.0217883	AT4G36390	AdCd
BnaA01g01420D	3.44576	1.72704	0.895911	2.4685	1.00459	0.824112	0.67916	0.0333271	BnaC01g02420D	5.00429	3.6765	2.98714	3.64388	2.56638	0.96232	0.926059	0.0169757	AT4G36195	AdCd
BnaA01g01430D	2.5358	1.1037	0.830666	1.03036	0.734501	0.946578	0.896009	0.0151947	BnaC01g02430D	2.39439	1.04003	0.791662	0.457872	0.339109	0.972383	0.945529	0.016523	AT4G36180	AdCd
BnaA01g01520D	1.72776	0.936182	0.878445	0.67667	0.237203	0.975811	0.952207	0.0120794	BnaC01g02580D	3.48096	0.587136	1.49422	1.4403	0.487349	0.826315	0.682796	0.0385942	AT4G36080	AdCd
BnaA01g01630D	5.56473	4.05321	2.55432	1.3337	0.86836	0.95511	0.912236	0.0142389	BnaC01g02670D	9.4993	7.36904	6.25045	5.20839	4.43912	0.979364	0.959154	0.016523	AT4G35920	AdCd
BnaA01g01650D	4.89851	5.4457	2.87962	2.86263	2.43968	0.799048	0.638477	0.0375477	BnaC01g02730D	13.0898	5.63659	5.87008	4.77497	3.8494	0.941233	0.885919	0.0198169	AT4G35890	AdCd
BnaA01g01670D	5.98348	1.70361	0.415541	0.716881	0.257542	0.957143	0.916123	0.0141021	BnaC01g02760D	9.03406	8.09982	3.23295	4.54049	2.71986	0.914291	0.835929	0.0232673	AT4G35860	AdCd
BnaA01g01690D	2.56878	0.908084	0.894918	1.38491	1.09426	0.802337	0.643745	0.0370285	BnaC01g02780D	10.0859	3.87865	0.937482	1.13457	1.15894	0.953503	0.909167	0.018207	AT4G35840	AdCd
BnaA01g01810D	2.47842	1.5643	1.6144	1.54991	0.910779	0.949509	0.901568	0.0148152	BnaC01g02940D	2.51202	1.94529	0.837163	0.968074	0.950921	0.928024	0.861228	0.021603	AT4G35730	AdCd
BnaA01g01870D	1.45127	1.52455	0.559127	0.649105	0.507461	0.838229	0.702629	0.0309305	BnaC01g03000D	1.12982	0.902885	0.28734	0.205638	0.152023	0.934087	0.872519	0.0207714	AT4G35600	AdCd
BnaA01g01920D	3.36295	2.50088	1.94101	1.26808	0.79884	0.958358	0.91845	0.013963	BnaC01g03060D	4.92389	2.71142	1.89181	2.32384	1.12258	0.988474	0.97708	0.015525	AT4G35540	AdCd
BnaA01g01950D	2.62894	1.50841	0.933894	1.68321	0.897254	0.912709	0.833038	0.0195687	BnaC01g03090D	5.56304	5.27372	3.56893	3.95203	2.02177	0.89502	0.801062	0.0262715	AT4G35500	AdCd
BnaA01g01970D	15.5508	8.73358	5.34431	8.63609	7.94937	0.855045	0.731102	0.0282832	BnaC01g03110D	17.9644	14.8502	5.71258	10.4461	8.16719	0.87284	0.761849	0.0296485	AT4G35470	AdCd
BnaA01g01990D	8.89576	6.26646	4.60499	4.20366	2.38174	0.992997	0.986043	0.0102223	BnaC01g03130D	10.5308	7.58299	4.95828	6.83816	3.42945	0.961295	0.924087	0.0170633	AT4G35440	AdCd
BnaA01g02090D	56.3162	38.1133	22.8346	23.864	14.9613	0.994367	0.988767	0.0102223	BnaC01g03240D	40.3775	21.9462	18.0538	21.0939	12.7753	0.974163	0.948994	0.016523	AT4G35310	AdCd
BnaA01g02100D	18.8672	16.0197	9.29594	9.16728	6.39751	0.956634	0.915149	0.0141194	BnaC01g03250D	6.2973	4.18471	4.04415	3.41225	4.04847	0.86753	0.752609	0.0306155	AT4G35300	AdCd
BnaA01g02150D	9.18535	5.10052	5.32137	3.60684	1.84404	0.957082	0.916006	0.0141021	BnaC01g03280D	5.92747	4.5274	4.0413	2.84721	2.33802	0.948862	0.90034	0.0187401	AT4G35270	AdCd
BnaA01g02180D	8.92943	4.4421	3.72424	5.06722	4.76177	0.827728	0.685134	0.0327365	BnaC01g03310D	10.3649	7.24929	3.78148	5.919	4.27022	0.941143	0.88575	0.0198439	AT4G35240	AdCd
BnaA01g02240D	4.28278	2.16932	1.46203	1.27781	0.640038	0.99418	0.988394	0.0102223	BnaC01g03510D	4.90034	2.27013	1.95962	1.63347	2.03139	0.897881	0.80619	0.025769	AT4G34990	AdCd
BnaA01g02300D	8.17373	4.52326	2.40184	6.60115	2.51841	0.779696	0.607926	0.0408947	BnaC01g03570D	6.00522	1.61372	1.06708	2.24772	1.44299	0.875005	0.765633	0.0292987	AT4G34900	AdCd
BnaA01g02590D	10.4357	5.2942	5.05224	4.85013	3.34911	0.965569	0.932324	0.0132691	BnaC01g03830D	6.50441	5.55778	3.21423	3.8014	2.32854	0.953481	0.909126	0.0182115	AT4G34570	AdCd
BnaA01g02630D	3.3378	1.73638	1.27763	1.40366	1.21025	0.957242	0.916313	0.0141021	BnaC01g03870D	4.62098	2.35128	1.298	0.838375	0.543673	0.984579	0.969395	0.016523	AT4G34500	AdCd
BnaA01g02640D	5.07996	3.59225	2.55321	2.93789	1.86095	0.992979	0.986008	0.0102223	BnaC01g03880D	19.2841	6.45875	5.3048	7.12051	4.60122	0.920483	0.84729	0.0225508	AT4G34490	AdCd
BnaA01g02650D	22.6581	22.8858	17.6795	8.65776	6.09005	0.802285	0.643661	0.0370294	BnaC01g03890D	106.81	14.3117	17.5695	13.6122	14.1207	0.880931	0.776039	0.0283697	AT4G34480	AdCd
BnaA01g02660D	11.2695	9.75136	7.45074	8.28988	5.25322	0.94743	0.897624	0.0150742	BnaC01g03920D	15.1835	8.86919	7.46776	9.27104	5.44436	0.960473	0.922509	0.0171874	AT4G34460	AdCd
BnaA01g02670D	12.1102	11.277	8.40254	8.0236	4.30175	0.902914	0.815254	0.0209803	BnaC01g03930D	14.0808	7.29208	6.15413	6.18431	4.08883	0.979655	0.959725	0.016523	AT4G34450	AdCd
BnaA01g02690D	9.14933	4.96551	5.05721	6.20231	3.80347	0.896799	0.804249	0.0219484	BnaC01g03950D	6.17205	4.14504	3.62274	3.48956	2.463	0.994483	0.988996	0.0152686	AT4G34430	AdCd
BnaA01g02740D	9.46422	5.74744	2.64152	5.63612	3.82371	0.886019	0.785029	0.0235292	BnaC01g04010D	3.95064	3.79516	2.05175	3.35763	2.01502	0.796429	0.6343	0.044667	AT4G34390	AdCd
BnaA01g02770D	11.7407	7.07764	4.3226	6.60362	4.36844	0.950835	0.904088	0.0145803	BnaC01g04040D	8.87504	6.18832	3.14388	4.81823	3.97447	0.92733	0.859941	0.0217283	AT4G34370	AdCd
BnaA01g02780D	12.5794	7.5478	6.67666	5.96437	4.218	0.988605	0.977339	0.0109994	BnaC01g04060D	18.6512	3.74791	0.226566	3.85643	0.211128	0.933715	0.871823	0.0207844	AT4G34350	AdCd
BnaA01g02830D	7.88246	7.32413	6.11624	5.97819	3.08953	0.861145	0.741571	0.0272809	BnaC01g04080D	12.4994	8.77673	6.43801	6.14809	4.57032	0.99747	0.994946	0.0143538	.	AdCd
BnaA01g02910D	45.4672	18.135	8.15898	11.3237	10.8541	0.934586	0.873451	0.0164109	BnaC01g04180D	20.4147	21.9734	10.5639	13.4062	10.4083	0.806207	0.64997	0.0427376	AT4G34220	AdCd
BnaA01g02940D	97.629	61.3278	52.5294	37.216	30.4374	0.976965	0.954461	0.0119184	BnaC01g04200D	54.9269	47.2116	35.5433	34.2542	20.0397	0.95029	0.903051	0.0187018	AT4G34190	AdCd
BnaA01g02950D	9.62174	6.55269	2.73897	6.38073	4.05738	0.857611	0.735496	0.0278465	BnaC01g04210D	10.3881	7.66372	4.82052	7.24607	4.10818	0.936162	0.8764	0.0204912	.	AdCd
BnaA01g03010D	49.9219	27.0147	12.5961	16.2775	10.8224	0.979265	0.958961	0.0115458	BnaC01g04240D	104.805	44.9697	57.277	37.8786	49.0208	0.824353	0.679558	0.0389694	AT4G34138	AdCd
BnaA01g03050D	45.9103	15.7202	22.6943	15.6171	12.3753	0.887601	0.787836	0.0232723	BnaC01g04280D	35.1799	33.4134	20.3371	25.468	10.9208	0.880641	0.775529	0.0283907	AT4G34110	AdCd
BnaA01g03060D	22.5648	22.8345	13.7099	17.0444	11.0354	0.856321	0.733286	0.0280705	BnaC01g04290D	28.7695	21.9738	13.6595	17.5194	12.2447	0.970818	0.942487	0.0165998	AT4G34100	AdCd
BnaA01g03070D	3.6181	1.65106	1.61677	1.36797	0.894265	0.964305	0.929885	0.0132849	BnaC01g04300D	5.56973	3.29674	2.79868	2.58514	1.04586	0.985965	0.972126	0.0163202	AT4G34060	AdCd
BnaA01g03120D	1.92864	1.61343	1.43998	0.538917	0.304393	0.844012	0.712357	0.0300615	BnaC01g04380D	2.91265	1.81554	0.940236	1.61627	0.90108	0.95273	0.907695	0.0182576	AT4G33945	AdCd
BnaA01g03240D	15.3079	9.34534	5.48099	10.9348	6.30109	0.858041	0.736234	0.027769	BnaC01g04500D	11.0937	8.6419	3.78336	6.61906	4.97764	0.897069	0.804732	0.0259315	AT4G33740	AdCd
BnaA01g03270D	4.0622	2.25834	2.20494	1.61591	1.58654	0.948411	0.899483	0.0150171	BnaC01g04540D	4.28784	3.17507	2.774	3.00187	3.10821	0.869656	0.756302	0.0302249	AT4G33700	AdCd
BnaA01g03280D	3.57199	2.65081	1.13715	1.98994	0.970603	0.946812	0.896453	0.0151667	BnaC01g04550D	4.87329	5.12792	2.49576	3.53245	2.59213	0.800478	0.640765	0.0438736	AT4G33690	AdCd
BnaA01g03310D	3.62932	3.7881	8.43222	6.01076	9.96456	-0.848788	0.72044	0.0293032	BnaC01g04580D	15.5072	6.16286	6.06431	2.43277	3.72733	0.917079	0.841033	0.0229503	AT4G33660	AdCd
BnaA01g03320D	1.55502	1.07293	0.914024	1.16195	0.654923	0.928736	0.862551	0.0172218	BnaC01g04590D	3.90339	1.52107	2.25521	1.74911	1.37054	0.856588	0.733743	0.0325898	AT4G33650	AdCd
BnaA01g03380D	16.6855	7.34023	5.41071	6.11229	5.79757	0.92474	0.855144	0.0178578	BnaC01g04660D	13.6382	9.06869	7.01863	6.48642	5.67664	0.987957	0.976059	0.015525	AT4G33530	AdCd
BnaA01g03390D	4.64661	2.3836	1.66397	1.37799	0.703638	0.993743	0.987525	0.0102223	BnaC01g04670D	5.60088	4.20057	4.50117	3.67269	2.19427	0.888263	0.78901	0.0273214	AT4G33520	AdCd
BnaA01g03440D	15.6776	10.5009	10.2768	5.96713	3.60823	0.933156	0.87078	0.0165958	BnaC01g04720D	33.0215	17.4819	20.3161	18.2278	12.2964	0.926221	0.857885	0.0217883	AT4G33480	AdCd
BnaA01g03480D	10.0206	6.13758	3.76516	3.28038	1.55548	0.997019	0.994047	0.0102223	BnaC01g04750D	4.76652	3.14475	3.53859	3.18845	2.81836	0.900043	0.810078	0.025491	AT4G33460	AdCd
BnaA01g03510D	11.4323	7.29765	4.89833	6.98789	3.6417	0.964966	0.931159	0.0132741	BnaC01g04780D	11.289	8.09852	1.99804	6.40996	1.76015	0.909739	0.827625	0.023941	AT4G33430	AdCd
BnaA01g03530D	5.55077	4.68623	4.90271	4.5522	2.11449	0.774121	0.599263	0.041942	BnaC01g04800D	1.52026	1.26578	1.17782	0.910815	0.647441	0.917076	0.841029	0.0229503	AT4G33410	AdCd
BnaA01g03610D	12.1407	7.94769	5.32402	6.93535	3.10403	0.979953	0.960307	0.0115195	BnaC01g04950D	12.2693	8.78706	6.11726	8.17729	3.9764	0.958219	0.918183	0.0176659	AT4G33240	AdCd
BnaA01g03630D	10.3781	6.03613	4.69435	7.61847	4.55641	0.85949	0.738723	0.0275731	BnaC01g04970D	10.1782	5.25718	4.96325	5.84582	2.68887	0.949032	0.900662	0.0187149	AT4G33210	AdCd
BnaA01g03650D	5.92069	4.92022	3.4951	4.40863	2.68579	0.941334	0.886109	0.0156661	BnaC01g04990D	5.40193	4.44555	2.50161	2.50236	2.25258	0.947248	0.89728	0.0189927	AT4G33180	AdCd
BnaA01g03670D	2.55907	1.95858	1.86451	1.31303	0.595117	0.908735	0.825799	0.02013	BnaC01g05020D	3.7887	1.39547	1.35038	1.0116	1.0106	0.925538	0.856622	0.0219057	AT4G33160	AdCd
BnaA01g03810D	2.25446	1.57127	0.925693	1.46209	1.08537	0.914307	0.835958	0.0193552	BnaC01g05170D	4.42159	3.42894	1.15911	1.99751	1.28569	0.932641	0.869819	0.0208524	AT4G33060	AdCd
BnaA01g04030D	4.38148	1.76614	2.24109	2.98665	1.7702	0.784675	0.615715	0.0400164	BnaC01g05330D	2.6158	1.94872	2.19038	1.97708	0.607036	0.787813	0.62065	0.0464871	AT4G32910	AdCd
BnaA01g04100D	21.4917	10.0398	8.4715	11.5907	8.45356	0.90426	0.817685	0.0208188	BnaC01g05560D	16.8735	9.42271	9.02177	6.69403	5.40479	0.968619	0.938223	0.0168248	AT4G32850	AdCd
BnaA01g04130D	8.12298	4.90963	3.90855	2.89535	1.84561	0.988668	0.977464	0.0109855	BnaC01g05590D	3.70345	2.25683	2.19826	2.24348	1.62251	0.965451	0.932096	0.0169757	AT4G32820	AdCd
BnaA01g04200D	19.6681	12.4374	7.62973	1.10334	1.0013	0.942444	0.888201	0.0156006	BnaC01g05650D	16.3188	9.58137	8.10101	10.017	6.31768	0.957961	0.91769	0.0177001	AT4G32760	AdCd
BnaA01g04360D	4.48027	4.56404	2.52908	3.39711	1.45375	0.838475	0.70304	0.0309209	BnaC01g05820D	3.91336	1.32096	1.82076	2.23412	1.25639	0.829113	0.687428	0.0380462	AT4G32640	AdCd
BnaA01g04420D	15.0636	14.6069	9.9216	6.21232	3.53141	0.869524	0.756073	0.0258952	BnaC01g05860D	14.4191	13.2344	7.36076	10.0534	6.16097	0.903868	0.816977	0.0248852	AT4G32610	AdCd
BnaA01g04430D	5.04314	3.09527	0.857869	2.9862	2.0384	0.82957	0.688187	0.0324629	BnaC01g05870D	4.53324	3.03788	2.56798	1.56742	1.04434	0.962838	0.927057	0.0169757	AT4G32605	AdCd
BnaA01g04440D	19.1938	13.2737	14.8908	4.08988	3.57099	0.819902	0.672239	0.0340189	BnaC01g05880D	16.4929	8.45997	8.62569	6.87183	4.17619	0.967517	0.93609	0.0169134	AT4G32600	AdCd
BnaA01g04450D	12.1386	9.51706	7.25665	3.15502	2.61935	0.909538	0.82726	0.0200588	BnaC01g05890D	23.0485	10.4103	13.6546	6.92437	6.15936	0.896442	0.803607	0.0260541	AT4G32590	AdCd
BnaA01g04460D	2.76427	2.4338	1.43188	0.9389	0.64653	0.921282	0.848761	0.0184346	BnaC01g05900D	2.52075	1.55533	1.07634	1.43062	0.737765	0.97905	0.958539	0.016523	AT4G32570	AdCd
BnaA01g04480D	5.67629	3.95277	2.53594	3.20634	1.93348	0.985901	0.972	0.0111856	BnaC01g05930D	4.91428	4.01095	2.82507	2.50944	1.59647	0.96939	0.939717	0.016726	AT4G32551	AdCd
BnaA01g04510D	13.4098	14.1771	11.9012	9.04463	7.06361	0.773213	0.597858	0.0420982	BnaC01g05990D	21.3021	10.6599	11.9505	9.44615	7.97743	0.931093	0.866934	0.0211045	AT4G32530	AdCd
BnaA01g04560D	4.10097	1.70996	1.86508	0.845849	0.820625	0.933262	0.870978	0.0165749	BnaC01g06050D	3.20707	2.28719	1.86277	1.55571	0.999667	0.986676	0.973529	0.0156642	AT4G32450	AdCd
BnaA01g04570D	7.52677	3.40209	1.88676	2.30589	1.99206	0.951733	0.905795	0.0144936	BnaC01g06060D	8.09233	6.31748	3.49695	5.78046	3.5705	0.903309	0.815966	0.0249616	AT4G32440	AdCd
BnaA01g04590D	8.8686	4.73208	3.50202	1.42581	1.07356	0.968645	0.938273	0.0129076	BnaC01g06080D	6.57055	5.77095	3.83393	4.77691	3.12983	0.934789	0.87383	0.0206409	AT4G32420	AdCd
BnaA01g04600D	41.9949	39.3426	20.5611	19.3204	13.1585	0.914473	0.836261	0.0193377	BnaC01g06090D	43.1941	30.9181	27.2767	27.4038	25.1447	0.977591	0.955684	0.016523	AT4G32410	AdCd
BnaA01g04610D	4.39107	2.86115	2.17278	2.01511	1.15647	0.998009	0.996022	0.0102223	BnaC01g06120D	2.61434	2.59422	1.82762	2.17922	1.55899	0.857833	0.735877	0.0323898	AT4G32400	AdCd
BnaA01g04640D	4.40764	3.57082	1.15212	1.94284	0.703472	0.941187	0.885832	0.0156843	BnaC01g06150D	6.15255	5.74357	3.8517	5.38071	3.23196	0.831394	0.691216	0.0376078	AT4G32350	AdCd
BnaA01g04700D	38.3931	19.5774	15.5216	21.0528	12.5274	0.947573	0.897895	0.0150742	BnaC01g06220D	23.8179	12.627	12.3639	12.5984	6.5935	0.964402	0.930071	0.0169757	AT4G32285	AdCd
BnaA01g04730D	23.841	12.5855	7.77569	12.3218	7.3115	0.951095	0.904581	0.0145552	BnaC01g06260D	24.6433	17.3392	14.5397	14.371	12.3646	0.992156	0.984374	0.0152686	AT4G32250	AdCd
BnaA01g04740D	1203.09	1183.41	761.03	522.17	414.677	0.87166	0.759791	0.0256066	BnaC01g06270D	907.479	477.948	525.235	333.539	377.428	0.903422	0.816171	0.02496	AT4G32260	AdCd
BnaA01g04760D	2.72764	2.19019	0.866738	1.42028	0.935623	0.927538	0.860327	0.0174149	BnaC01g06290D	4.00399	2.20939	2.04001	2.52442	1.44339	0.937637	0.879162	0.020344	AT4G32180	AdCd
BnaA01g04770D	16.0032	7.81801	8.7109	7.77551	6.02001	0.930106	0.865096	0.0170417	BnaC01g06300D	11.7471	7.63403	6.74935	7.46132	4.18858	0.971085	0.943005	0.0165698	AT4G32160	AdCd
BnaA01g04850D	27.5676	19.8338	19.8455	20.6288	16.9304	0.945545	0.894056	0.0153454	BnaC01g06390D	25.6773	21.5794	19.7002	22.8184	11.4245	0.812781	0.660614	0.041388	AT4G32060	AdCd
BnaA01g04870D	6.25578	5.76818	2.28309	5.01865	3.03073	0.770987	0.59442	0.0425173	BnaC01g06410D	6.5823	2.55041	3.5859	3.97896	2.56292	0.812995	0.660961	0.041354	AT4G32040	AdCd
BnaA01g04890D	127.067	70.6774	37.0524	51.0812	52.0888	0.916967	0.840829	0.0189906	BnaC01g06430D	150.374	51.4443	30.3794	31.1122	33.9594	0.925212	0.856016	0.0219267	AT4G32020	AdCd
BnaA01g05060D	1.73311	1.14183	0.47865	0.745337	0.888831	0.849255	0.721234	0.0292548	BnaC01g06660D	42.6202	1.97711	0.787484	0.65967	2.00666	0.879996	0.774394	0.0284679	AT4G31800	AdCd
BnaA01g05070D	17.1448	8.22672	10.2133	9.12727	5.38664	0.912362	0.832404	0.0196229	BnaC01g06690D	9.26684	5.38387	7.38284	5.72848	2.51951	0.822065	0.675791	0.0394548	AT4G31790	AdCd
BnaA01g05090D	1.02916	1.08936	0.571627	0.203773	0	0.833971	0.695507	0.0316648	BnaC01g06710D	2.94156	2.24524	1.81549	1.88734	0.759345	0.942358	0.888038	0.0197186	AT4G31750	AdCd
BnaA01g05140D	1.63566	1.1867	0.75414	1.03542	0.746104	0.954624	0.911308	0.0142725	BnaC01g06800D	4.57382	3.09492	0.472596	1.28308	0.751723	0.939485	0.882632	0.0200849	AT4G31670	AdCd
BnaA01g34800D	6.75962	4.71382	4.42727	4.40272	2.71711	0.969336	0.939613	0.012858	BnaC01g06880D	5.50479	1.78316	2.16532	1.4994	1.174	0.919421	0.845335	0.0226945	AT4G31570	AdCd
BnaA01g05800D	2.70995	2.1501	1.71746	1.56838	0.508544	0.928777	0.862627	0.0172218	BnaC01g07070D	2.85898	2.51417	0.82668	2.02398	0.780897	0.848696	0.720285	0.0340338	AT4G31440	AdCd
BnaA01g05890D	3.13807	0.828615	0.546002	1.63667	0.931671	0.796824	0.634929	0.0378496	BnaC01g07140D	12.2837	6.07866	3.06164	3.28695	2.90831	0.965447	0.932087	0.0169757	AT4G31360	AdCd
BnaA01g06010D	12.5312	11.0352	11.1952	9.59563	6.25469	0.827224	0.684299	0.0328074	BnaC01g07270D	10.859	8.55489	9.05278	6.292	6.32475	0.86263	0.744131	0.0315058	AT4G31180	AdCd
BnaA01g06020D	19.1062	13.6687	4.8438	10.5286	5.72637	0.922955	0.851846	0.0181192	BnaC01g07280D	22.241	10.5047	2.45881	13.5052	3.64278	0.863615	0.745832	0.0313236	AT4G31170	AdCd
BnaA01g06040D	16.1613	14.384	5.09506	5.01829	4.38875	0.902222	0.814005	0.0210742	BnaC01g07300D	16.1451	9.46661	4.89264	9.92407	4.32597	0.924072	0.853908	0.0220587	AT4G31130	AdCd
BnaA01g06130D	14.1675	13.4386	5.50774	5.98696	4.76907	0.889305	0.790864	0.0230024	BnaC01g07380D	17.7826	11.2135	6.57681	8.2712	6.68051	0.969403	0.939741	0.016726	AT4G30996	AdCd
BnaA01g06190D	28.2248	21.3301	12.3946	10.666	11.6722	0.942468	0.888245	0.0155962	BnaC01g07470D	11.0667	11.4606	6.75933	8.68166	4.69958	0.830487	0.689708	0.0377484	AT4G30950	AdCd
BnaA01g06340D	9.69596	5.43866	3.26231	4.11217	2.59122	0.984784	0.969799	0.0112916	BnaC01g07590D	8.54598	5.80025	4.0768	4.82906	3.75905	0.981539	0.963419	0.016523	AT4G30790	AdCd
BnaA01g06530D	17.17	10.2914	7.26166	10.635	8.12757	0.912584	0.83281	0.0195888	BnaC01g07800D	16.5421	11.7276	7.59403	8.47752	5.77011	0.99318	0.986407	0.0152686	AT4G30600	AdCd
BnaA01g06640D	9.32316	4.99456	3.2756	3.75672	4.5692	0.875284	0.766122	0.0250462	BnaC01g07980D	12.4537	8.78162	1.84454	4.32302	5.39871	0.839239	0.704321	0.0359304	AT4G30410	AdCd
BnaAnng26670D	12.1285	11.2373	3.23337	4.45737	5.58803	0.812213	0.65969	0.035346	BnaC01g07990D	7.46823	7.96286	3.29918	4.02536	3.81767	0.792492	0.628044	0.0455069	AT4G30400	AdCd
BnaA01g06660D	9.8305	6.29262	4.20129	4.1609	4.3973	0.950278	0.903028	0.0146648	BnaC01g08010D	6.91045	3.89082	4.25433	5.07092	2.00161	0.861519	0.742216	0.0316648	AT4G30370	AdCd
BnaA01g06760D	8.18968	7.20697	2.88569	5.34835	2.23165	0.889898	0.791918	0.0229098	BnaC01g08140D	16.2927	7.80639	5.85017	5.51611	4.97213	0.9587	0.919107	0.0175711	AT4G30260	AdCd
BnaA01g06910D	4.44176	3.2733	2.70134	3.85572	1.87625	0.832019	0.692255	0.0319969	BnaC01g08330D	6.20432	3.71546	3.24523	2.95892	2.59575	0.974869	0.950369	0.016523	AT4G30080	AdCd
BnaA01g06940D	16.9239	12.2182	9.04218	11.6042	6.80803	0.963981	0.92926	0.0132849	BnaC01g08350D	16.9637	8.38911	7.99455	6.03922	6.50856	0.929743	0.864423	0.0212956	AT4G30020	AdCd
BnaA01g07000D	11.8251	6.97058	2.18616	5.64521	2.9487	0.934463	0.873221	0.0164115	BnaC01g08420D	5.80757	4.83847	2.73888	4.41737	2.6097	0.884905	0.783057	0.0277842	AT4G29950	AdCd
BnaA01g07060D	15.7185	4.33713	4.80215	4.26457	3.12677	0.913484	0.834453	0.0194956	BnaC01g08520D	66.1806	22.3538	21.0609	10.9957	14.3598	0.920993	0.848228	0.0224486	.	AdCd
BnaA01g07110D	32.324	20.0726	23.645	17.2886	8.87954	0.898957	0.808123	0.0215922	BnaC01g08590D	25.1075	24.0209	19.54	18.5959	11.8843	0.882368	0.778573	0.0281648	AT4G29870	AdCd
BnaA01g07170D	6.88211	7.73802	4.81315	5.55466	2.90307	0.77267	0.597019	0.0422169	BnaC01g08650D	10.0094	6.67079	3.71877	5.37925	3.19647	0.973926	0.948531	0.016523	AT4G29810	AdCd
BnaA01g07190D	7.94995	4.83895	3.29194	4.19075	2.12841	0.987092	0.974352	0.0110834	BnaC01g08670D	5.24444	3.83878	2.30432	3.63926	1.95825	0.929559	0.864081	0.0213031	AT4G29790	AdCd
BnaA01g07220D	3.77827	3.35424	2.57765	1.94259	1.23628	0.918141	0.842983	0.0188166	BnaC01g08790D	4.91924	3.74822	3.17202	2.5087	2.92362	0.921034	0.848303	0.0224427	AT4G29720	AdCd
BnaA01g07270D	6.45056	6.74475	4.06295	4.14539	3.01307	0.856775	0.734063	0.0280012	BnaC01g08890D	10.2805	4.118	4.88885	4.83205	4.81558	0.827607	0.684933	0.0383512	AT4G29680	AdCd
BnaA01g07320D	2.25012	0.818018	0.779853	1.34517	0.658467	0.846972	0.717361	0.029576	BnaC01g08990D	4.43856	3.72187	2.8207	2.68087	1.6922	0.965174	0.93156	0.0169757	AT4G29540	AdCd
BnaA01g07340D	10.0241	5.34501	5.06777	3.63332	1.62953	0.975689	0.951969	0.0120794	BnaC01g09010D	12.2696	5.71896	7.23301	5.49399	2.32137	0.923647	0.853124	0.022081	AT4G29510	AdCd
BnaA01g07440D	3.04211	1.53607	0.829335	1.59648	0.257147	0.953319	0.908818	0.0143777	BnaC01g09070D	5.10916	3.27788	3.13784	3.06616	1.85284	0.972184	0.945142	0.016523	AT4G29420	AdCd
BnaA01g07480D	10.8092	5.93383	4.23348	5.75839	3.31203	0.967601	0.936252	0.013113	BnaC01g09110D	8.9819	5.98707	4.24988	5.81559	3.72186	0.959085	0.919844	0.0175018	AT4G29380	AdCd
BnaA01g34880D	57.2745	55.6723	31.0457	33.0491	13.0459	0.894846	0.80075	0.0221889	BnaC01g09180D	72.3564	30.8829	23.5888	27.7233	23.5025	0.930485	0.865802	0.0211486	AT4G29350	AdCd
BnaA01g07550D	6.94015	4.36007	1.29979	3.02482	1.45306	0.952151	0.906591	0.0144477	BnaC01g09220D	1.4796	0.94012	0.307574	0.765711	0.6365	0.860429	0.740338	0.0318822	AT4G29310	AdCd
BnaA01g07610D	12.1596	8.29762	7.14267	6.0175	3.98924	0.988187	0.976513	0.0110553	BnaC01g09280D	4.54793	3.01789	3.86036	3.52313	2.45498	0.777318	0.604223	0.0486773	AT4G29220	AdCd
BnaA01g07620D	3.25481	1.82889	1.35534	1.77935	1.26675	0.954863	0.911764	0.0142604	BnaC01g09290D	4.79752	2.63691	2.32227	2.68832	2.0743	0.944555	0.892184	0.0194408	AT4G29210	AdCd
BnaA01g07820D	24.7934	24.7357	14.2607	11.4384	6.98731	0.882242	0.778352	0.0240581	BnaC01g09360D	29.7761	21.862	14.1482	15.3773	17.8601	0.884958	0.783151	0.0277822	AT4G29070	AdCd
BnaA01g07860D	21.7409	20.0307	14.3052	18.7129	13.5335	0.861367	0.741953	0.0272623	BnaC01g09460D	48.4584	18.9121	12.4673	18.5622	14.9144	0.911745	0.831279	0.0236428	AT4G29040	AdCd
BnaA01g07910D	10.4932	6.00304	5.02159	7.23193	4.09924	0.9064	0.821561	0.0205082	BnaC01g09510D	28.2881	17.8988	12.6546	17.8687	9.485	0.958853	0.919399	0.0175516	AT4G29010	AdCd
BnaA01g07940D	11.0434	7.8763	5.01302	6.79297	4.38663	0.970146	0.941182	0.0127161	BnaC01g09520D	9.16265	3.65983	3.10881	3.04089	2.42464	0.944687	0.892434	0.0194311	AT4G29000	AdCd
BnaA01g07980D	17.6759	15.1395	11.1349	6.30597	3.79117	0.907386	0.82335	0.0203748	BnaC01g09570D	25.0785	21.1634	18.0849	19.7038	14.5451	0.966117	0.933383	0.0169757	AT4G28910	AdCd
BnaA01g08130D	16.8124	9.86846	6.54228	7.93997	5.40995	0.98415	0.968552	0.0112916	BnaC01g09710D	7.2573	2.13178	2.58906	3.09461	1.65082	0.891317	0.794447	0.0268951	AT4G28770	AdCd
BnaA01g08150D	410.623	388.316	229.1	275.151	140.527	0.90345	0.816222	0.0209056	BnaC01g09730D	718.3	320.625	221.017	328.689	213.243	0.937215	0.878371	0.0203971	AT4G28750	AdCd
BnaA01g08300D	1.97283	1.1261	1.40913	0.555725	0.689758	0.835679	0.698359	0.0313862	BnaC01g09850D	10.1571	6.02786	4.9974	7.88948	5.63621	0.787086	0.619504	0.0466279	AT4G28610	AdCd
BnaA01g08310D	16.6116	10.4594	7.07123	6.62998	3.79619	0.999063	0.998126	0.00918458	BnaC01g09860D	21.2438	8.06879	5.98372	6.75025	4.30469	0.955471	0.912925	0.0180261	AT4G28600	AdCd
BnaA01g08380D	17.0282	6.50258	3.47805	3.72809	4.48578	0.920539	0.847392	0.0185384	BnaC01g09930D	25.4318	9.54135	9.99282	10.4995	6.68076	0.927595	0.860433	0.0216924	AT4G28490	AdCd
BnaA01g08410D	10.2649	2.7477	1.59288	3.36867	1.46025	0.918561	0.843754	0.0187624	BnaC01g09950D	20.6716	2.37799	4.46943	6.64063	5.15888	0.797688	0.636307	0.0443954	.	AdCd
BnaA01g08440D	1.21935	1.07777	0.511691	0.771698	0.657325	0.859513	0.738762	0.0275731	BnaC01g09980D	3.27699	1.94363	1.8117	1.65824	1.4888	0.961462	0.924409	0.0170633	AT4G28470	AdCd
BnaA01g08540D	5.38251	2.28201	1.85064	1.45629	1.05318	0.968795	0.938564	0.012889	BnaC01g10240D	1.5769	0.573364	0.645887	0.593471	0.109697	0.950064	0.902622	0.0187134	AT4G17650	AdCd
BnaA01g08710D	6.17009	4.30153	3.7741	5.14261	3.28923	0.85236	0.726517	0.0287532	BnaC01g10370D	53.3526	38.8922	30.1881	45.057	29.9537	0.831174	0.690849	0.0376486	AT4G17840	AdCd
BnaA01g08800D	7.18436	5.14215	4.03499	5.34973	1.6465	0.895804	0.802464	0.0220646	BnaC01g10480D	40.2692	19.2736	12.0085	23.2331	16.0567	0.864773	0.747833	0.0311184	AT4G17940	AdCd
BnaA01g08820D	8.25307	3.18575	2.65494	3.02276	1.83477	0.951294	0.904961	0.0145552	BnaC01g10500D	3.80559	2.29113	2.27502	1.88901	2.34664	0.840199	0.705934	0.0357831	AT4G17960	AdCd
BnaA01g08860D	4.28841	2.50996	2.17341	0.65857	1.28085	0.897581	0.805652	0.0217946	BnaC01g10530D	6.88425	2.52963	2.60679	3.71813	2.89004	0.817913	0.668982	0.0403154	AT4G18010	AdCd
BnaA01g09110D	6.9768	3.40839	2.66047	4.12901	2.11024	0.921294	0.848783	0.0184346	BnaC01g10790D	12.8582	6.59751	7.30469	5.40706	3.78843	0.949	0.900601	0.0187149	AT4G18370	AdCd
BnaA01g09140D	29.4175	16.101	8.22421	9.75266	4.22384	0.995399	0.990819	0.0102223	BnaC01g10830D	29.2998	16.8437	7.31483	11.409	8.88568	0.954374	0.91083	0.0180695	AT4G18380	AdCd
BnaA01g09470D	4.2142	3.01412	1.20015	1.34836	1.61653	0.913136	0.833818	0.0195423	BnaC01g11030D	2.73465	1.84888	1.02978	0.880178	0.852486	0.967625	0.936298	0.0168688	AT5G45850	AdCd
BnaA01g09480D	1.3435	1.00696	0.180432	0.812369	0.46155	0.830159	0.689164	0.0323514	BnaC01g11040D	3.3476	2.42071	0.852228	1.24494	0.972548	0.94484	0.892723	0.0194087	AT4G18640	AdCd
BnaA01g09620D	11.1575	6.94436	5.79425	8.54577	4.13377	0.879224	0.773034	0.0244739	BnaC01g11220D	14.005	8.45394	6.48443	9.14364	5.2329	0.941471	0.886368	0.019747	AT4G18800	AdCd
BnaA01g09770D	5.36653	4.76398	2.85726	1.67473	2.14286	0.877615	0.770208	0.0247731	BnaC01g11470D	5.66094	3.87701	3.88825	3.19935	3.35286	0.926223	0.857889	0.0217883	AT4G18975	AdCd
BnaA01g09820D	3.76654	0.933698	2.05415	1.89776	0.58694	0.808268	0.653298	0.0359887	BnaC01g11520D	2.40243	0.778868	1.00461	0.791874	0.485899	0.919305	0.845121	0.0227089	AT4G19020	AdCd
BnaA01g09830D	1.35084	0.981211	0.906648	1.04204	0.587784	0.918529	0.843695	0.0187632	BnaC01g11530D	1.17409	1.29134	0.578901	0.661088	0.418239	0.825252	0.681042	0.0388113	AT4G19040	AdCd
BnaA01g09920D	8.01424	3.79583	3.95301	4.09282	2.03464	0.949363	0.90129	0.0148419	BnaC01g11590D	4.72903	3.08817	2.42084	3.7747	1.88831	0.862261	0.743494	0.031541	AT4G19185	AdCd
BnaA01g10040D	6.43537	2.84629	2.29957	1.76764	1.27799	0.972274	0.945316	0.0126782	BnaC01g11830D	9.08732	3.68531	5.70549	5.04603	2.36715	0.846276	0.716183	0.0345094	AT4G19530	AdCd
BnaA01g10050D	4.52083	2.38842	1.7961	1.47687	0.764083	0.993672	0.987383	0.0102223	BnaC01g11850D	4.6105	3.33277	2.8663	3.39258	1.54518	0.922513	0.85103	0.0222496	AT4G19490	AdCd
BnaA01g10220D	10.4813	6.84198	2.33242	4.68994	4.23426	0.895091	0.801189	0.022146	BnaC01g12020D	17.5303	11.5672	8.46243	8.64896	5.43153	0.999873	0.999747	0.00289287	AT4G19660	AdCd
BnaA01g10230D	12.6006	9.78972	5.91125	10.79	3.43456	0.822602	0.676675	0.0336161	BnaC01g12030D	36.3916	14.3881	9.42272	13.2248	8.43251	0.946624	0.896098	0.0190528	AT4G19670	AdCd
BnaA01g10550D	312.791	191.438	77.7645	43.1262	81.2	0.927825	0.860859	0.0173723	BnaC01g12080D	324.596	210.127	272.471	132.909	116.758	0.802301	0.643687	0.0435093	AT4G20360	AdCd
BnaA01g10580D	4.0157	1.07431	1.56687	2.13967	0	0.867957	0.75335	0.0261712	BnaC01g12100D	4.12474	1.48152	1.03757	2.58696	1.04951	0.827305	0.684434	0.0384197	AT4G20380	AdCd
BnaA01g10590D	11.7976	8.15236	5.25401	5.75608	2.97932	0.994923	0.989872	0.0102223	BnaC01g12120D	11.3636	8.82798	4.87545	8.1144	3.54387	0.911471	0.830779	0.0236713	AT4G20400	AdCd
BnaA01g10630D	49.0406	21.0808	29.2801	23.8969	14.1371	0.89012	0.792314	0.0228617	BnaC01g12160D	39.4642	30.1374	23.8154	26.2689	11.6652	0.948973	0.90055	0.0187149	AT4G20440	AdCd
BnaA01g10760D	5.22129	2.80107	1.98126	2.31118	1.54309	0.980809	0.961986	0.0115195	BnaC01g12340D	4.22633	3.04084	2.62206	2.56807	1.55591	0.984292	0.968831	0.016523	AT4G20850	AdCd
BnaA01g10810D	3.13415	1.46239	1.67133	1.33827	0.436945	0.94677	0.896373	0.0151667	BnaC01g12390D	9.55025	2.97061	2.7892	2.00021	2.31522	0.908697	0.82573	0.024086	AT4G20910	AdCd
BnaA01g10840D	3.94031	2.37135	1.35631	1.71999	1.6682	0.936617	0.877251	0.0161597	BnaC01g12420D	3.07781	2.45382	1.07702	1.08777	1.06736	0.930991	0.866744	0.0211045	AT4G20960	AdCd
BnaA01g10960D	2.22466	1.42308	1.19058	1.32083	1.46707	0.828516	0.686439	0.0326395	BnaC01g12450D	2.25898	2.21703	1.29631	1.8796	1.04408	0.826741	0.6835	0.0385016	AT4G21060	AdCd
BnaA01g11060D	3.12021	3.02996	1.91619	1.64606	0.948113	0.896793	0.804237	0.0219484	BnaC01g12560D	6.06293	2.28859	2.32777	1.53856	1.74609	0.914494	0.8363	0.0232538	AT4G21150	AdCd
BnaA01g11070D	3.20178	1.04587	0.901804	1.52563	0.847842	0.88137	0.776813	0.0241584	BnaC01g12570D	5.96453	5.39935	3.93982	3.36038	2.48303	0.933328	0.871102	0.0207862	AT4G21160	AdCd
BnaA01g11090D	8.54685	7.61507	4.57242	2.19822	2.18466	0.889202	0.790681	0.0230136	BnaC01g12590D	17.6692	9.76942	7.39696	8.14845	6.33393	0.973467	0.947638	0.016523	AT4G21180	AdCd
BnaA01g11190D	292.243	265.108	244.632	238.139	143.122	0.847748	0.718676	0.029461	BnaC01g12690D	341.962	153.019	174.498	135.872	100.613	0.936933	0.877844	0.0204296	AT4G21280	AdCd
BnaA01g11290D	17.4284	17.883	11.3904	8.37656	8.20767	0.83786	0.70201	0.031007	BnaC01g12740D	33.4586	18.3315	17.9	9.95537	7.05395	0.957167	0.916168	0.0177535	AT4G21445	AdCd
BnaA01g11310D	4.60649	3.21659	1.6133	3.43011	2.46431	0.79161	0.626647	0.0388406	BnaC01g12750D	4.4314	2.52993	1.5189	3.43057	1.39736	0.823111	0.677512	0.0391922	AT4G21450	AdCd
BnaA01g11520D	6.4518	3.38497	3.76988	3.41849	1.96175	0.943021	0.889288	0.0155425	BnaC01g13000D	6.49003	3.36146	4.5158	2.74257	2.46047	0.863503	0.745638	0.0313313	AT4G21700	AdCd
BnaA01g11530D	5.49587	3.01628	2.26131	3.14371	1.49138	0.961055	0.923626	0.0136459	BnaC01g13040D	6.75578	2.63978	3.59926	4.37028	2.98213	0.772138	0.596198	0.0497557	AT4G21710	AdCd
BnaA01g11630D	20.2162	12.5173	7.41378	8.47333	4.48205	0.997027	0.994063	0.0102223	BnaC01g13160D	18.8146	9.19924	4.64629	7.03725	6.00709	0.936357	0.876765	0.0204912	AT4G21800	AdCd
BnaA01g11640D	6.24285	4.38281	1.59614	4.66217	1.79342	0.836679	0.700032	0.031181	BnaC01g13170D	6.56731	4.70233	2.92705	3.1022	2.11893	0.991791	0.983649	0.0152686	AT4G21810	AdCd
BnaA01g11660D	17.0692	11.7159	11.9314	7.80903	6.48066	0.931692	0.86805	0.0168062	BnaC01g13210D	141.064	46.3132	70.9642	35.32	34.2875	0.87636	0.768007	0.0290373	AT4G21860	AdCd
BnaA01g11940D	8.10581	5.37167	2.65857	2.35785	3.27614	0.913986	0.83537	0.0193912	BnaC01g13590D	13.0973	9.90254	9.87512	3.9383	6.15278	0.794856	0.631796	0.0449799	AT4G22140	AdCd
BnaA01g11960D	4.92471	3.10527	2.69169	2.11553	1.84295	0.979896	0.960196	0.0115195	BnaC01g13610D	8.96502	3.49012	3.09354	2.30828	1.01241	0.973373	0.947456	0.016523	AT4G22160	AdCd
BnaA01g12140D	28.7973	15.7934	12.1796	16.587	12.0731	0.931224	0.867179	0.0168797	BnaC01g13830D	20.3614	15.1544	9.37785	13.0462	9.93273	0.944447	0.891981	0.0194479	AT4G22330	AdCd
BnaA01g12160D	3.21779	2.30112	1.05096	1.97019	1.12369	0.925127	0.85586	0.0178033	BnaC01g13850D	2.46261	1.56842	0.721827	1.46537	0.778477	0.924171	0.854092	0.0220572	AT4G22420	AdCd
BnaA01g12200D	6.50996	2.65763	3.21468	3.40249	1.7036	0.908858	0.826023	0.0201269	BnaC01g13890D	9.202	8.21286	4.28061	5.0649	4.03195	0.92239	0.850803	0.0222588	AT4G22440	AdCd
BnaA01g12310D	15.5307	11.424	7.49306	6.83589	4.55588	0.988537	0.977204	0.0110051	BnaC01g14020D	12.3078	3.52465	3.61562	3.08465	2.59371	0.914445	0.836209	0.0232538	AT4G22580	AdCd
BnaA01g12320D	2.52195	1.4181	1.6208	1.08104	0.809604	0.930968	0.866701	0.0169328	BnaC01g14030D	1.16104	0.867697	0.904188	0.891752	0.367179	0.843048	0.710731	0.0351357	AT4G22590	AdCd
BnaA01g12360D	5.1962	5.16672	3.59699	2.02879	1.35081	0.844703	0.713524	0.0299407	BnaC01g14070D	13.9397	7.58563	5.87548	3.43155	3.10265	0.970818	0.942487	0.0165998	AT4G22670	AdCd
BnaA01g12390D	5.44176	2.63946	2.14707	3.2305	1.18983	0.930045	0.864984	0.0170501	BnaC01g14100D	7.58333	4.41686	4.82009	5.19719	2.6812	0.902646	0.81477	0.0250375	AT4G22720	AdCd
BnaA01g12400D	2.14206	1.5349	0.771519	0.958815	0.389921	0.98306	0.966408	0.0112916	BnaC01g14110D	4.03193	1.51511	1.58338	1.8733	1.33879	0.894859	0.800772	0.026286	AT4G22730	AdCd
BnaA01g12450D	5.98571	5.61845	2.91902	3.77266	3.28302	0.869502	0.756034	0.0258973	BnaC01g14180D	5.77019	4.11498	3.03895	3.12758	2.43452	0.996997	0.994003	0.0152686	AT4G22756	AdCd
BnaA01g12560D	2.01113	2.02074	1.06982	0.810606	0.438879	0.878308	0.771425	0.0246546	BnaC01g14350D	3.03288	1.4339	1.05099	1.06921	1.50401	0.83846	0.703015	0.0361213	AT4G22910	AdCd
BnaA01g12920D	5.98713	4.93623	0.597881	1.10486	1.19194	0.885215	0.783606	0.0236131	BnaC01g14620D	19.2016	4.21774	4.11537	3.63908	7.30542	0.780661	0.609432	0.0480187	AT4G23210	AdCd
BnaA01g13040D	16.3434	11.8495	10.9977	8.32395	3.69837	0.937236	0.878412	0.0160628	BnaC01g14990D	12.7644	6.34755	6.05755	7.80547	4.84924	0.909287	0.826803	0.0240133	AT4G23430	AdCd
BnaA01g13310D	59.6626	36.3066	11.965	34.7263	15.3928	0.903801	0.816857	0.0208707	BnaC01g15350D	73.4706	47.805	23.7965	37.0647	34.2015	0.906187	0.821175	0.024477	AT4G23630	AdCd
BnaA01g13320D	10.9316	7.69122	4.65201	6.14742	3.02447	0.980221	0.960833	0.0115195	BnaC01g15360D	16.9419	10.8058	10.3276	8.49878	10.7156	0.847089	0.71756	0.0343535	AT4G23640	AdCd
BnaA01g13330D	8.71469	5.89777	2.24662	2.5439	1.16361	0.979286	0.959001	0.0115458	BnaC01g15460D	9.55468	3.5542	5.85309	4.6422	4.12601	0.783202	0.613405	0.0474155	AT4G23650	AdCd
BnaA01g13390D	14.6552	5.89101	2.08195	5.14849	2.36693	0.947683	0.898103	0.0150742	BnaC01g15540D	3.95751	3.15947	1.90336	2.73852	1.63733	0.937469	0.878848	0.0203729	AT4G23730	AdCd
BnaA01g13400D	16.4422	13.2297	6.89072	8.43735	5.85558	0.959983	0.921567	0.0137909	BnaC01g15550D	17.0023	8.92037	7.4354	8.41048	6.85248	0.947455	0.897672	0.0189927	AT4G23740	AdCd
BnaA01g13480D	18.6226	9.18488	4.92927	10.5066	5.62927	0.904536	0.818186	0.020779	BnaC01g15680D	10.0843	7.6723	3.30834	4.28484	3.6979	0.939328	0.882337	0.0201128	AT4G23860	AdCd
BnaA01g13560D	14.449	9.00163	11.9796	10.6428	6.31607	0.784927	0.616111	0.0399664	BnaC01g15780D	12.2829	6.93107	9.80337	6.56555	5.28947	0.812599	0.660317	0.041434	AT4G23950	AdCd
BnaAnng41900D	8.84028	7.21971	5.02631	5.29856	6.35062	0.822225	0.676054	0.0336724	BnaC01g15880D	2.9814	1.63512	0.840377	1.69037	0.450572	0.944152	0.891423	0.0194705	AT4G24060	AdCd
BnaA01g13630D	4.16214	2.80547	0.990319	2.27128	0.635355	0.941706	0.886809	0.0156252	BnaC01g15980D	4.07732	1.88462	2.0175	2.35417	1.62745	0.891885	0.795458	0.0267815	AT4G24160	AdCd
BnaA01g13670D	46.4504	49.5861	31.9532	30.1691	16.1919	0.835768	0.698508	0.0313697	BnaC01g16050D	106.15	23.3145	23.0059	21.473	19.8557	0.895527	0.801969	0.0262204	AT4G24190	AdCd
BnaA01g13760D	5.01989	2.96415	1.59073	1.63547	2.30626	0.885635	0.784349	0.0235904	BnaC01g16180D	5.38886	3.71029	3.56005	3.50308	2.01855	0.958985	0.919653	0.0175359	AT4G24270	AdCd
BnaA01g13780D	17.2483	9.39838	9.28708	2.74878	6.16111	0.859896	0.73942	0.0275116	BnaC01g16200D	68.7103	19.868	26.2289	18.4222	12.4876	0.914601	0.836494	0.0232538	AT4G24280	AdCd
BnaA01g13800D	10.5297	6.1473	3.25662	5.7047	3.71183	0.936792	0.877579	0.0161468	BnaC01g16240D	10.6054	9.91549	7.05169	8.80402	8.34446	0.781828	0.611255	0.0477536	AT4G24290	AdCd
BnaA01g13830D	7.98424	5.03141	1.76477	2.68099	1.13494	0.98089	0.962144	0.0115195	BnaC01g16270D	23.5145	16.6075	13.8632	17.8166	11.1464	0.929548	0.86406	0.0213031	AT4G24330	AdCd
BnaA01g13850D	18.3899	14.004	5.4338	3.71565	3.43483	0.940928	0.885345	0.0157067	BnaC01g16280D	31.0757	6.39589	6.42827	7.56654	7.78336	0.857806	0.735832	0.0323898	AT4G24350	AdCd
BnaA01g13860D	23.8493	15.159	12.1016	8.15529	5.0826	0.980752	0.961875	0.0115195	BnaC01g16290D	27.4347	15.3449	11.3402	13.7974	4.27102	0.980965	0.962292	0.016523	AT4G24350	AdCd
BnaA01g13880D	8.04863	5.46799	2.75971	2.71461	2.51619	0.965127	0.93147	0.0132741	BnaC01g16310D	10.1807	9.06668	2.19156	2.88456	3.83078	0.839425	0.704634	0.0359044	AT4G24380	AdCd
BnaA01g13890D	6.90601	4.23502	3.81488	5.25281	2.83044	0.881949	0.777834	0.0240937	BnaC01g16320D	9.93587	7.34227	3.38273	7.62244	2.68588	0.855769	0.73234	0.0327514	AT4G24390	AdCd
BnaA01g13910D	4.18617	1.82385	1.97282	2.89845	0.995937	0.846129	0.715935	0.0297029	BnaC01g16350D	2.19516	1.86333	0.857539	1.82044	0.767721	0.815651	0.665287	0.04081	AT4G24520	AdCd
BnaA01g13920D	5.88346	4.14885	2.53112	3.26055	2.06453	0.982472	0.96525	0.0113496	BnaC01g16360D	6.28995	4.33064	3.17244	4.36448	3.1935	0.93298	0.870452	0.020841	AT4G24540	AdCd
BnaA01g13930D	2.5029	2.22546	1.14522	1.17158	0.901136	0.929269	0.863541	0.0171605	BnaC01g16400D	2.66875	1.26874	0.975775	1.37159	0.692584	0.952991	0.908193	0.0182493	AT4G24550	AdCd
BnaA01g13940D	7.02767	3.99767	2.91951	3.23176	1.64036	0.994432	0.988896	0.0102223	BnaC01g16410D	4.71809	2.68121	2.53258	2.95022	1.91029	0.943321	0.889854	0.019595	AT4G24560	AdCd
BnaA01g13950D	6.51473	3.01683	0.333855	1.47466	0.14786	0.975728	0.952046	0.0120794	BnaC01g16430D	17.3623	1.678	0.951905	2.82045	2.26756	0.862121	0.743252	0.0315544	AT4G24570	AdCd
BnaA01g14090D	22.8027	12.2753	5.497	11.3601	6.76405	0.932865	0.870237	0.0166401	BnaC01g16590D	12.5895	10.6384	7.63183	10.8105	7.69627	0.848371	0.719733	0.0340873	AT4G24730	AdCd
BnaA01g14150D	23.6067	13.4551	10.7346	13.6592	10.0449	0.946664	0.896172	0.0151919	BnaC01g16650D	4.7092	4.43544	2.43019	3.53151	1.71649	0.871509	0.759528	0.0298685	AT4G24800	AdCd
BnaA01g14180D	8.7253	8.99282	5.14557	6.49119	4.54266	0.840933	0.707169	0.0305174	BnaC01g16680D	14.5351	7.96814	6.14654	7.94154	4.80435	0.965205	0.931622	0.0169757	AT4G24820	AdCd
BnaA01g14200D	4.59423	3.543	2.43531	1.64489	1.96331	0.927605	0.860452	0.0174112	BnaC01g16700D	5.22498	1.99898	2.23493	3.55089	1.28206	0.825781	0.681914	0.0387085	AT4G24840	AdCd
BnaA01g14250D	6.5537	2.83878	3.39721	3.9382	2.00991	0.882132	0.778157	0.0240673	BnaC01g16740D	5.99857	4.04296	2.76205	3.04021	1.93376	0.997598	0.995201	0.0140612	AT4G24900	AdCd
BnaA01g14350D	5.32837	3.462	2.64046	3.4815	2.10045	0.960802	0.92314	0.0136737	BnaC01g16850D	6.83571	2.53118	3.74431	2.88571	1.93125	0.880589	0.775436	0.0283907	AT4G24990	AdCd
BnaA01g14470D	141.916	119.273	124.155	81.0315	45.575	0.820689	0.673531	0.0338873	BnaC01g17040D	70.2476	58.0258	44.0404	35.3038	22.9244	0.955125	0.912263	0.0180328	AT4G25130	AdCd
BnaA01g14560D	6.05725	1.59402	2.01377	1.30955	2.08736	0.826254	0.682696	0.0329444	BnaC01g17140D	113.644	3.28562	2.43622	1.21476	1.03419	0.888217	0.78893	0.0273214	AT4G25200	AdCd
BnaA01g14710D	6.71245	3.18664	1.74964	3.26788	1.23479	0.954392	0.910864	0.0142782	BnaC01g17270D	4.64316	3.00225	2.92539	1.74933	1.88746	0.924937	0.855508	0.0219406	AT4G25320	AdCd
BnaA01g14840D	1.92027	0.829614	0.275537	0.931956	0.448661	0.899877	0.809778	0.0214369	BnaC01g17480D	1.19185	1.15132	0.768419	1.05971	0.514473	0.802715	0.644352	0.0434465	AT4G25610	AdCd
BnaA01g14860D	31.4913	17.9355	16.9592	15.6119	8.8856	0.979281	0.958991	0.0115458	BnaC01g17510D	4.23789	3.86548	2.41614	2.87929	1.60134	0.92226	0.850563	0.0222631	AT4G25630	AdCd
BnaA01g14900D	84.4133	48.073	19.8385	44.0649	20.7648	0.940246	0.884063	0.0157763	BnaC01g17560D	86.4587	57.2386	20.9758	39.8239	28.483	0.935156	0.874517	0.0206074	AT4G25670	AdCd
BnaA01g14920D	50.8205	27.0168	11.542	32.9196	22.583	0.792802	0.628534	0.0386023	BnaC01g17590D	27.0767	22.4042	7.19658	19.0069	9.10694	0.842029	0.709013	0.0353979	AT4G25690	AdCd
BnaAnng26160D	4.31787	2.74225	2.40224	2.54885	1.5121	0.982792	0.965881	0.0112916	BnaC01g17670D	4.92229	4.74361	2.46866	1.03615	1.42771	0.844906	0.713867	0.0347475	AT4G25760	AdCd
BnaA01g15060D	5.66705	4.85241	4.0648	2.49546	1.24977	0.889552	0.791303	0.0229579	BnaC01g17790D	5.4818	4.05253	4.53341	4.7297	3.38389	0.801506	0.642413	0.0436511	AT4G25880	AdCd
BnaA01g15070D	2.56933	0.922585	0.328809	1.03617	0.510058	0.909635	0.827435	0.0200397	BnaC01g17800D	1.62605	1.14125	1.13215	1.05974	0.60236	0.945222	0.893444	0.0193274	.	AdCd
BnaA01g15100D	27.2193	15.5305	10.265	12.8851	7.64525	0.986058	0.972311	0.0111856	BnaC01g17830D	17.4446	14.1287	14.6226	8.91607	11.2074	0.775165	0.600881	0.0491306	AT4G25910	AdCd
BnaA01g15130D	10.2488	8.68101	3.94686	5.95496	3.99235	0.920703	0.847695	0.0185263	BnaC01g17890D	18.7221	10.5905	6.24784	8.14118	8.03974	0.92309	0.852095	0.0221476	AT4G25960	AdCd
BnaA01g35290D	15.6321	8.93895	8.34513	9.299	6.78925	0.950873	0.904159	0.0145803	BnaC01g18060D	11.4051	8.95354	5.3995	7.97059	4.5539	0.934568	0.873416	0.0206659	.	AdCd
BnaA01g15290D	10.051	6.10511	7.24233	5.74816	2.73023	0.897593	0.805672	0.0217946	BnaC01g18080D	25.1269	11.0925	7.09361	11.4256	5.39668	0.953404	0.908979	0.0182194	.	AdCd
BnaA01g15360D	1.54659	1.42153	0.890695	0.447252	0.690368	0.83338	0.694522	0.031744	BnaC01g18200D	3.37377	2.93402	2.54715	2.50899	1.55313	0.919392	0.845281	0.0226945	AT4G26160	AdCd
BnaA01g15450D	2.39358	1.34061	1.07373	1.11722	0.599728	0.991499	0.98307	0.0105425	BnaC01g18350D	3.17952	3.25312	2.15519	2.63072	1.2134	0.813632	0.661998	0.0412372	AT4G26300	AdCd
BnaA01g15490D	7.49544	5.046	2.80142	2.19092	1.12033	0.985683	0.97157	0.0111856	BnaC01g18410D	11.8786	6.89846	4.95242	5.53981	4.39091	0.976725	0.953992	0.016523	AT4G26370	AdCd
BnaA01g15600D	10.0922	4.69563	3.01067	3.80469	3.32574	0.938087	0.880008	0.0159773	BnaC01g18540D	4.23914	3.60447	1.99602	2.67016	1.45654	0.941747	0.886888	0.0197186	AT4G26455	AdCd
BnaA01g15650D	19.6476	15.3567	10.0546	7.8606	5.87671	0.967604	0.936257	0.013113	BnaC01g18650D	25.5477	13.65	12.1735	8.14047	12.9881	0.849072	0.720924	0.0339584	AT4G26540	AdCd
BnaA01g15660D	10.8322	6.76204	5.36116	4.35455	2.4908	0.992739	0.98553	0.0103075	BnaC01g18660D	13.4306	7.30663	9.25355	5.24119	7.40859	0.776683	0.603236	0.0488549	.	AdCd
BnaA01g15730D	6.55399	4.96785	4.42496	4.09755	2.77539	0.980065	0.960528	0.0115195	BnaC01g18780D	18.5208	10.8631	13.4713	8.96564	7.12073	0.888203	0.788904	0.0273214	AT4G26610	AdCd
BnaA01g15750D	20.4188	13.3424	8.05432	7.11152	5.72565	0.984987	0.9702	0.0112916	BnaC01g18800D	8.88606	8.98334	3.72052	5.17369	3.1248	0.862082	0.743185	0.0315578	AT4G26630	AdCd
BnaA01g15760D	5.32023	6.0262	3.46284	2.05606	0.835488	0.803404	0.645459	0.0368746	BnaC01g18810D	9.42338	5.65897	3.99034	3.92745	4.50711	0.923396	0.852661	0.0220831	AT4G26640	AdCd
BnaA01g16110D	13.5367	6.25334	3.63382	8.13523	5.82876	0.814934	0.664117	0.0348947	BnaC01g19230D	11.894	6.58712	5.37674	6.1305	3.90759	0.977865	0.95622	0.016523	AT4G27060	AdCd
BnaA01g16140D	1.98152	0.907164	0.957705	1.29216	0.636127	0.875069	0.765746	0.0250708	BnaC01g19260D	2.60564	1.77577	0.546467	1.52015	0.506021	0.916123	0.839281	0.0231333	AT4G27100	AdCd
BnaA01g16420D	37.5397	21.4684	7.95355	17.1344	9.89966	0.945278	0.89355	0.0153532	BnaC01g19610D	22.8066	14.0329	11.011	12.6818	10.2556	0.967829	0.936693	0.0168688	AT4G27430	AdCd
BnaA01g17100D	2.05546	0.78383	0.158581	0.521394	0.282689	0.946644	0.896134	0.0151919	BnaC01g19850D	3.73948	2.56234	2.0479	1.4162	1.62929	0.945127	0.893265	0.0193628	AT4G16610	AdCd
BnaAnng13410D	8.64138	5.41494	3.77074	6.1311	3.8773	0.888746	0.789869	0.0230905	BnaC01g20060D	5.32245	2.13627	2.38661	3.01506	2.31817	0.829575	0.688194	0.0379459	AT4G16710	AdCd
BnaA01g16530D	79.0153	51.0332	36.6637	12.1086	12.899	0.940574	0.88468	0.0157531	BnaC01g20120D	91.1591	77.4857	75.0747	55.4908	60.3303	0.865132	0.748453	0.0310461	AT4G27520	AdCd
BnaA01g16600D	29.923	18.0725	17.6437	19.173	15.695	0.929286	0.863573	0.0171605	BnaC01g20180D	4.91747	4.89006	3.1307	3.2927	2.14805	0.889819	0.791777	0.0271443	AT4G27600	AdCd
BnaA01g16610D	19.9614	8.38666	10.7776	8.59279	6.491	0.903856	0.816956	0.0208655	BnaC01g20190D	13.0466	8.43345	9.64428	7.4654	3.74316	0.899843	0.809718	0.0255212	AT4G27620	AdCd
BnaA01g16640D	14.1892	8.04041	4.4246	8.59879	5.0053	0.908125	0.824692	0.0202293	BnaC01g20410D	8.65507	6.60877	3.71288	4.56002	2.47424	0.977186	0.954892	0.016523	AT4G27750	AdCd
BnaA01g16650D	1.92044	1.78571	1.39226	0.858124	1.1195	0.810112	0.656281	0.0356859	BnaC01g20430D	4.34462	3.29893	1.35205	1.22016	1.74055	0.891693	0.795117	0.0268165	AT4G27760	AdCd
BnaA01g16710D	13.0402	7.53351	4.46244	3.94665	3.46785	0.978661	0.957778	0.0115697	BnaC01g20490D	12.469	9.63735	6.64921	7.58165	5.33681	0.986881	0.973933	0.015525	AT4G27870	AdCd
BnaA01g17810D	12.8046	6.89656	4.14886	5.24884	3.09387	0.985528	0.971266	0.0112104	BnaC01g21090D	7.11876	4.87163	2.76157	4.70873	2.40808	0.930892	0.86656	0.0211045	AT4G17245	AdCd
BnaA01g17860D	13.2722	7.00232	3.06297	4.93215	2.91788	0.971605	0.944016	0.0127161	BnaC01g21110D	21.6835	13.2368	9.42234	12.0071	7.47377	0.979913	0.96023	0.016523	AT4G17230	AdCd
BnaA01g17910D	1.77252	1.87739	1.0424	0.65795	0.432465	0.839124	0.704129	0.0307998	BnaC01g21170D	9.41711	2.52337	3.61661	1.27833	2.12833	0.870947	0.758548	0.0299465	AT4G17180	AdCd
BnaA01g17950D	3.45473	3.38401	2.74378	1.94498	1.51043	0.846134	0.715942	0.0297029	BnaC01g21230D	5.39686	3.67334	3.79503	3.91552	2.43825	0.922703	0.851381	0.0222106	AT4G17070	AdCd
BnaA01g18070D	3.57823	2.52339	2.81485	2.94264	1.22936	0.797165	0.635472	0.0378098	BnaC01g21350D	14.685	10.985	5.61671	6.53676	4.44812	0.974261	0.949184	0.016523	AT4G16850	AdCd
BnaA01g18130D	13.0515	4.13725	2.22532	3.87303	3.92204	0.875471	0.766449	0.0250318	BnaC01g21550D	6.61158	3.37035	1.63896	1.46124	1.16427	0.977832	0.956156	0.016523	AT4G16790	AdCd
BnaA01g17400D	2.57579	1.58712	2.21055	1.76031	0.855947	0.775251	0.601013	0.0417241	BnaC01g21620D	5.38364	3.18029	0.781894	1.1538	1.51088	0.918515	0.84367	0.0227835	AT4G16442	AdCd
BnaA01g17410D	3.11043	1.5096	1.00616	0.83294	0.667798	0.976807	0.954151	0.0119547	BnaC01g21640D	2.99955	1.84926	1.74473	1.95969	1.52778	0.939756	0.88314	0.0200849	AT4G16440	AdCd
BnaA01g17440D	5.14292	3.13491	0.437636	0.100125	0.460077	0.93655	0.877126	0.0161658	BnaC01g21700D	12.7769	0	0	0.421017	0	0.880339	0.774997	0.0284262	AT4G16400	AdCd
BnaA01g17490D	4.2291	2.34306	2.70588	2.46148	1.2754	0.922275	0.850591	0.0182704	BnaC01g21820D	8.11069	5.79939	5.85562	5.08639	3.98291	0.963832	0.928973	0.0169757	AT4G16340	AdCd
BnaA01g17500D	4.69739	3.08765	2.14925	2.49178	1.12092	0.990367	0.980826	0.0108375	BnaC01g21830D	17.7381	16.9647	11.4604	14.1965	10.0558	0.88375	0.781014	0.0279464	AT4G16330	AdCd
BnaA01g17510D	2.10948	1.77975	1.16665	1.61424	0.922095	0.914842	0.836936	0.0192774	BnaC01g21860D	2.27412	1.27104	0.82329	1.4497	0.751695	0.913508	0.834497	0.0233566	AT4G16280	AdCd
BnaA01g17690D	17.4125	10.7422	6.63477	10.7749	5.51637	0.945768	0.894477	0.0153435	BnaC01g22030D	15.4471	9.65919	7.35239	9.01504	5.26539	0.98124	0.962832	0.016523	AT4G16143	AdCd
BnaA01g17740D	5.059	3.77853	3.5285	3.53829	3.3801	0.958903	0.919494	0.013913	BnaC01g22090D	10.3386	6.85699	4.40763	5.01205	3.5789	0.991415	0.982903	0.0152686	AT4G16120	AdCd
BnaA01g18280D	2.37444	2.14257	1.5072	1.24125	0.628546	0.918055	0.842825	0.0188199	BnaC01g22220D	2.11723	1.30002	1.21438	1.45486	0.608846	0.924777	0.855213	0.0219716	AT4G15850	AdCd
BnaA01g18320D	5.24185	2.38628	1.52655	1.73305	0.80853	0.986123	0.972439	0.0111856	BnaC01g22230D	5.31246	1.47719	1.20914	1.25384	1.49412	0.877536	0.770069	0.0288324	.	AdCd
BnaA01g18330D	1.49514	1.58723	0.667406	1.05443	0.704959	0.797993	0.636792	0.0377146	BnaC01g22240D	4.14907	1.5076	1.44473	1.40587	0.962094	0.940028	0.883652	0.0200653	.	AdCd
BnaA01g35430D	112.272	59.4514	30.184	22.5805	13.1607	0.98773	0.975611	0.0110553	BnaC01g22400D	84.9975	59.1223	25.8074	42.7901	29.4369	0.946679	0.896201	0.0190528	AT4G15560	AdCd
BnaA01g18750D	2.62019	2.7713	1.69586	0.687074	0.68337	0.801668	0.642672	0.0371447	BnaC01g22510D	1.22211	1.32696	0.482652	0.719817	0.374397	0.822471	0.676459	0.0393642	AT4G15130	AdCd
BnaA01g18770D	5.36387	5.59094	4.46432	2.20176	0.927683	0.77692	0.603604	0.0414091	BnaC01g22530D	9.49039	5.73344	5.47115	5.50976	2.78232	0.965842	0.932851	0.0169757	AT4G15080	AdCd
BnaAnng10370D	8.29039	5.08841	4.87945	3.95019	2.94421	0.976812	0.954162	0.0119547	BnaC01g22590D	6.78331	5.35743	3.61866	3.84774	1.49856	0.960429	0.922423	0.0172071	AT4G15020	AdCd
BnaAnng10310D	1.95876	0.84846	0.34747	0.423658	0.172783	0.984201	0.968652	0.0112916	BnaC01g22640D	3.99386	2.16533	1.97726	1.58301	1.73282	0.932131	0.868869	0.0209421	AT4G14950	AdCd
BnaA01g18870D	136.081	92.3487	84.0303	68.6122	52.9866	0.982766	0.965828	0.0112916	BnaC01g22700D	512.591	312.543	288.772	208.347	149.525	0.975223	0.951061	0.016523	AT4G14890	AdCd
BnaA01g18880D	19.8483	16.3589	12.234	11.0953	3.82831	0.932126	0.868859	0.0167689	BnaC01g22710D	27.1037	9.99174	11.2667	9.76888	7.80262	0.916331	0.839663	0.0231027	AT4G14880	AdCd
BnaAnng26310D	6.94183	2.5902	2.74835	2.89919	1.80954	0.926121	0.857699	0.0176571	BnaC01g22730D	3.13732	1.48217	2.31425	1.41907	0.528194	0.839876	0.705392	0.035801	AT4G14820	AdCd
BnaA01g18920D	31.9214	13.6701	7.28663	12.1557	7.55434	0.947628	0.897999	0.0150742	BnaC01g22750D	31.4036	17.3345	10.3981	17.2949	8.89414	0.951943	0.906196	0.018345	AT4G14800	AdCd
BnaA01g18970D	2.90396	1.47994	0.606734	1.35157	0.516868	0.955385	0.912761	0.0142028	BnaC01g22820D	4.13387	2.13016	1.294	2.21495	1.08888	0.947202	0.897192	0.0189927	AT4G14760	AdCd
BnaA01g19090D	1.94553	1.10995	0.998486	1.29573	1.15782	0.821787	0.675334	0.0337325	BnaC01g22850D	2.04282	1.94826	1.09083	0.524602	0.594874	0.857692	0.735635	0.0323981	AT4G14720	AdCd
BnaA01g19150D	13.0273	12.5918	5.30436	7.84051	5.90479	0.855953	0.732656	0.0281471	BnaC01g23000D	20.9971	13.8783	9.37494	12.0374	10.3124	0.946644	0.896135	0.0190528	.	AdCd
BnaA01g19170D	21.2997	13.6408	9.83124	12.2067	5.91516	0.982801	0.965898	0.0112916	BnaC01g23020D	16.9661	11.2336	7.71913	12.9251	7.01411	0.877061	0.769237	0.0289363	AT4G14605	AdCd
BnaA01g19200D	1.69378	1.14555	0.966884	1.1539	0.159585	0.89215	0.795931	0.0225081	BnaC01g23090D	10.2729	0.982008	0.707453	1.58654	0.840109	0.883529	0.780623	0.0279799	.	AdCd
BnaA01g19230D	2.50527	1.21617	0.507767	0.06524	0	0.975275	0.95116	0.0121628	BnaC01g23170D	4.26618	1.60599	2.17063	1.86384	1.19261	0.899146	0.808463	0.0256309	AT4G14570	AdCd
BnaA01g19260D	18.9854	11.104	10.9697	7.75349	5.68594	0.965525	0.932238	0.0132691	BnaC01g23210D	11.108	7.89836	8.95641	5.56703	3.3842	0.864294	0.747004	0.0312152	AT4G14510	AdCd
BnaA01g19330D	11.316	6.03289	4.30447	6.61762	3.75859	0.936168	0.876411	0.0162199	BnaC01g23280D	9.25959	6.99517	4.57022	7.24308	3.48074	0.889419	0.791066	0.027215	AT3G51620	AdCd
BnaA01g19380D	6.94682	4.96608	3.26505	4.69499	2.88986	0.949882	0.902276	0.0147564	BnaC01g23340D	3.16345	2.32521	1.40924	1.30664	0.909494	0.984178	0.968606	0.016523	AT3G51550	AdCd
BnaA01g19400D	121.098	77.2655	48.245	50.4809	31.6808	0.996984	0.993977	0.0102223	BnaC01g23360D	66.9968	61.8218	43.7622	32.5515	38.0367	0.865451	0.749005	0.0309961	AT3G51510	AdCd
BnaA01g19500D	33.8494	19.0627	12.7346	19.4794	10.8481	0.951148	0.904683	0.0145552	BnaC01g23480D	24.6797	21.9818	12.6969	18.3805	9.80882	0.895654	0.802196	0.0262204	AT3G51370	AdCd
BnaA01g19650D	10.1493	3.60953	3.009	2.21248	1.41003	0.961038	0.923595	0.0136459	BnaC01g23640D	12.3429	9.64199	8.43719	7.66026	6.88626	0.990191	0.980478	0.0152686	AT3G51080	AdCd
BnaA01g19700D	10.963	7.59929	5.68513	5.02931	2.93377	0.993239	0.986524	0.0102223	BnaC01g23680D	10.2266	4.52065	3.34604	3.92713	3.42126	0.932509	0.869574	0.0208584	AT3G51040	AdCd
BnaA01g19750D	692.534	589.16	368.889	482.436	227.621	0.927683	0.860596	0.0174056	BnaC01g23800D	466.308	253.667	184.484	285.683	140.689	0.935861	0.875837	0.0205443	AT3G50820	AdCd
BnaAnng03370D	3.0601	1.50296	1.4381	1.62793	0.846654	0.952631	0.907505	0.0144255	BnaC01g23900D	6.15588	3.65477	3.53679	3.44917	2.17649	0.972665	0.946076	0.016523	AT3G44730	AdCd
BnaAnng03450D	8.59492	3.79761	2.33674	3.73919	2.64754	0.927613	0.860466	0.0174112	BnaC01g23990D	5.95262	4.27032	2.05206	2.89941	2.51304	0.936608	0.877234	0.020474	AT3G44820	AdCd
BnaAnng03490D	31.1175	27.7861	19.6324	25.6582	9.87281	0.84808	0.71924	0.0294023	BnaC01g24000D	49.0795	17.6684	27.7659	21.9753	17.6643	0.835721	0.698429	0.0367287	AT3G44880	AdCd
BnaAnng03500D	40.5773	32.2834	27.1695	28.1296	15.8312	0.953206	0.908602	0.0143819	BnaC01g24010D	43.6923	28.3891	23.6933	28.5057	13.8256	0.9596	0.920832	0.0173237	AT3G44890	AdCd
BnaA01g19790D	4.8924	1.8056	2.70356	2.05043	1.11527	0.89051	0.793009	0.0227985	BnaC01g24300D	7.47511	4.05857	3.17567	3.85096	2.3176	0.974752	0.950142	0.016523	.	AdCd
BnaA01g19810D	9.96222	6.27205	3.76724	4.36261	4.22708	0.950416	0.903291	0.0146333	BnaC01g24480D	10.4403	5.56612	4.37612	5.70296	5.13679	0.890233	0.792514	0.0270992	AT3G46290	AdCd
BnaA01g19870D	55.8329	42.7959	14.2414	25.112	19.3692	0.916849	0.840611	0.019013	BnaC01g24660D	97.9368	34.6587	15.7242	30.8327	18.6191	0.935571	0.875292	0.0205896	AT3G46600	AdCd
BnaA01g20040D	171.444	107.069	62.7495	97.288	52.5618	0.964078	0.929446	0.0132849	BnaC01g24850D	156.506	75.7392	64.9436	106.982	74.3555	0.804517	0.647247	0.0430766	AT3G46780	AdCd
BnaA01g20380D	181.759	110.709	106.07	69.9943	47.748	0.964123	0.929533	0.0132849	BnaC01g25380D	176.994	76.5001	103.681	58.0953	56.8749	0.880795	0.775799	0.0283697	AT3G48560	AdCd
BnaA01g20340D	16.1212	17.0649	10.407	8.25258	4.0618	0.845482	0.71484	0.0298116	BnaC01g25570D	43.7735	5.20128	4.29298	6.13073	2.12047	0.906872	0.822416	0.0244112	AT3G48080	AdCd
BnaA01g20470D	4.85393	2.13213	1.34375	0.805741	0.274473	0.987242	0.974647	0.0110834	BnaC01g25750D	8.73303	7.10591	4.26927	4.61796	1.80505	0.959528	0.920693	0.0173428	AT3G48750	AdCd
BnaA01g20490D	12.8634	7.39793	7.02618	6.25615	3.73168	0.979733	0.959876	0.0115254	BnaC01g25770D	2.38436	1.33627	0.690874	1.46627	0.710646	0.908047	0.82455	0.0242196	AT3G48800	AdCd
BnaA01g20510D	2.81608	1.45952	1.15296	1.45087	0.680868	0.971936	0.944659	0.0127161	BnaC01g25780D	2.53129	1.36949	1.99818	1.29161	1.0846	0.802656	0.644257	0.0434551	AT3G48810	AdCd
BnaA01g20900D	8.40661	3.98976	2.62335	3.85377	1.58891	0.970448	0.94177	0.0127161	BnaC01g26220D	5.64384	4.87805	3.68956	3.61056	2.63567	0.968091	0.9372	0.0168504	AT3G49720	AdCd
BnaA01g21070D	3.73841	1.6828	1.07095	1.57948	0.867995	0.959725	0.921072	0.0138223	BnaC01g26420D	4.27462	2.90318	1.38624	2.80273	0.633346	0.91705	0.84098	0.0229503	AT3G50050	AdCd
BnaA01g21120D	5.56114	3.93316	2.89527	3.92008	2.72564	0.943413	0.890028	0.0155091	BnaC01g26510D	4.13748	1.68555	1.64519	0.682912	0.62101	0.947996	0.898695	0.0189628	AT3G50070	AdCd
BnaA01g21140D	46.5723	26.6304	20.213	21.9405	13.0168	0.992375	0.984809	0.0103075	BnaC01g26530D	25.8354	20.0493	12.7657	15.4025	10.7621	0.978024	0.956532	0.016523	AT3G50080	AdCd
BnaAnng09650D	7.15872	4.8704	4.83858	1.89897	1.09102	0.893192	0.797792	0.0223421	BnaC01g26760D	4.68705	0.797017	0.290792	1.83136	0.547485	0.85663	0.733814	0.0325818	AT1G54680	AdCd
BnaAnng09660D	3.21598	1.74849	0.969064	1.53133	0.806021	0.969946	0.940796	0.0127161	BnaC01g26770D	2.4934	1.7335	1.13519	1.95819	1.26672	0.838272	0.7027	0.0361628	AT1G54710	AdCd
BnaA01g21380D	359	274.526	259.526	168.48	92.179	0.911249	0.830375	0.0198091	BnaC01g26800D	428.42	183.224	272.442	162.049	146.438	0.853058	0.727708	0.0332764	AT1G54780	AdCd
BnaA01g21410D	25.7397	17.016	7.94285	17.1446	8.72359	0.894449	0.800039	0.0222401	BnaC01g26820D	35.2104	22.5914	12.5583	22.587	11.914	0.926355	0.858134	0.0217883	AT1G54850	AdCd
BnaAnng12030D	2.42554	1.75074	1.29026	0.475746	0.237259	0.930666	0.86614	0.0169479	BnaC01g27560D	1.46561	1.37871	0.676305	0.749569	0.531263	0.909988	0.828077	0.0238897	AT1G57700	AdCd
BnaAnng12040D	73.2139	49.5319	50.0869	46.986	25.685	0.941633	0.886674	0.0156252	BnaC01g27570D	79.0538	83.7129	53.4855	67.3824	31.7496	0.786822	0.619089	0.0466901	AT1G57680	AdCd
BnaA01g21580D	4.56947	3.26193	2.48864	3.01501	2.07314	0.978986	0.958414	0.011546	BnaC01g27680D	5.72532	6.09083	3.48266	4.75576	2.08882	0.792225	0.62762	0.0455539	AT1G58110	AdCd
BnaAnng21790D	20.4696	16.4828	9.31766	10.5283	5.81208	0.969995	0.940891	0.0127161	BnaC01g27790D	4.19284	3.40889	2.67442	2.50174	2.4009	0.974171	0.94901	0.016523	AT1G58200	AdCd
BnaA01g21630D	1.65209	0.797467	0.27166	0.426963	0.438909	0.933847	0.872069	0.0164657	BnaC01g27800D	11.1039	8.41935	5.01663	7.76189	4.16398	0.930231	0.865329	0.0212239	AT1G58210	AdCd
BnaA01g21690D	4.44831	1.85273	3.23202	2.08151	0.859097	0.817661	0.66857	0.0343962	BnaC01g27860D	7.32313	1.59116	4.46103	1.90615	1.1034	0.795048	0.632102	0.044947	AT1G58250	AdCd
BnaA01g21730D	3.61821	1.91934	0.787299	1.27203	0.98301	0.95431	0.910707	0.0142811	BnaC01g27990D	3.17322	1.55914	0.966629	1.36933	0.568119	0.980207	0.960805	0.016523	.	AdCd
BnaA01g21860D	45.156	23.8714	31.2292	34.7107	15.6766	0.787644	0.620383	0.039555	BnaC01g28170D	45.7443	26.1187	34.3344	25	14.7661	0.868628	0.754514	0.0304143	AT1G59359	AdCd
BnaA01g21870D	1.16514	0.636362	0.651396	0.681683	0.554632	0.924735	0.855134	0.0178578	BnaC01g28190D	1.16745	1.21606	0.65788	0.968622	0.408511	0.797679	0.636292	0.0443954	AT1G59520	AdCd
BnaA01g21880D	14.087	6.81233	5.18363	4.22609	2.57252	0.985907	0.972013	0.0111856	BnaC01g28210D	13.0473	5.63192	4.11444	4.03798	3.91622	0.939703	0.883041	0.0200849	AT1G59580	AdCd
BnaA01g35880D	16.5581	8.94047	6.41585	7.10695	4.53657	0.987047	0.974261	0.0110834	BnaC01g28240D	7.66704	4.22748	4.01223	4.24029	2.72877	0.964735	0.930713	0.0169757	AT1G59600	AdCd
BnaA01g35830D	8.92061	6.23391	4.53279	5.55283	2.85587	0.977622	0.955745	0.0118156	BnaC01g28340D	4.65036	3.93756	2.19957	2.98183	2.30281	0.924693	0.855058	0.0219845	AT1G59750	AdCd
BnaA01g21960D	3.17595	2.35114	0.482673	0.710199	0.446326	0.939205	0.882105	0.0158984	BnaC01g28360D	3.12685	1.95897	0.838278	1.22156	1.2172	0.924341	0.854406	0.0220489	AT1G59780	AdCd
BnaA01g21990D	3.97058	3.83673	2.61733	2.18668	1.22585	0.891592	0.794937	0.0226081	BnaC01g28410D	6.53282	3.51253	3.25143	1.25081	2.23794	0.893594	0.79851	0.0265044	AT1G59840	AdCd
BnaA01g22040D	34.2859	35.8924	18.8104	25.9579	11.6629	0.825236	0.681014	0.033116	BnaC01g28440D	46.495	27.8045	26.2799	26.7244	18.7516	0.972737	0.946217	0.016523	AT1G59900	AdCd
BnaA01g22400D	2.48228	1.99241	1.45588	1.44964	0.940501	0.98198	0.964284	0.0114315	BnaC01g28600D	8.97124	6.45687	5.05879	4.57015	4.04791	0.989012	0.978145	0.015525	AT1G60530	AdCd
BnaA01g22440D	2.14197	1.2379	1.44545	0.933253	1.1075	0.851808	0.725577	0.0288532	BnaC01g28660D	4.73929	4.62915	3.48679	2.6603	1.07943	0.852217	0.726274	0.0334118	AT1G60600	AdCd
BnaA01g22460D	10.1639	5.33769	1.98017	3.80924	2.95081	0.937759	0.879393	0.0160057	BnaC01g28680D	5.04527	4.89761	2.02815	3.54919	2.34256	0.825009	0.680639	0.0388576	AT1G60610	AdCd
BnaA01g22480D	1.57327	1.0643	0.412316	0.698071	0.313661	0.969821	0.940552	0.0127478	BnaC01g28690D	2.63589	1.79271	1.13705	1.50409	1.30192	0.941984	0.887334	0.0197186	AT1G60850	AdCd
BnaA01g22570D	7.93858	4.55939	3.133	1.54922	0.582296	0.979891	0.960186	0.0115195	BnaC01g28810D	7.87807	6.75535	5.46126	3.37963	4.43968	0.847882	0.718903	0.034187	AT1G60770	AdCd
BnaA01g23100D	11.8367	7.59213	6.12054	7.59685	3.86744	0.964352	0.929974	0.0132849	BnaC01g28840D	12.186	10.1216	5.8243	6.52073	4.34901	0.963835	0.928979	0.0169757	AT1G60900	AdCd
BnaA01g23150D	4.21304	2.31093	2.01143	3.08397	1.81813	0.851119	0.724403	0.0289724	BnaC01g28890D	8.28288	4.81501	2.45623	4.38727	2.77259	0.940428	0.884405	0.0200002	.	AdCd
BnaAnng27360D	14.6923	7.54892	8.13127	9.3076	3.69297	0.909243	0.826723	0.0201019	BnaC01g28980D	11.2996	10.4495	8.03709	8.94719	4.31368	0.865453	0.749009	0.0309961	AT1G61010	AdCd
BnaA01g36060D	20.902	11.0198	6.04066	11.9219	7.64226	0.898832	0.807899	0.0216106	BnaC01g29000D	16.6708	15.5739	12.3205	13.6249	6.50589	0.845054	0.714116	0.0347236	AT1G61040	AdCd
BnaA01g36010D	2.55981	0.0912323	0	0	0	0.893543	0.798418	0.0223097	BnaC01g29070D	8.47797	3.9963	3.63265	4.44511	2.656	0.941906	0.887186	0.0197186	AT1G61140	AdCd
BnaA01g35990D	10.6318	6.35102	3.86856	5.37214	2.92035	0.981835	0.963999	0.0114325	BnaC01g29100D	16.1266	14.2462	9.88247	8.0632	3.05179	0.918535	0.843706	0.0227835	AT1G61150	AdCd
BnaA01g35940D	12.2887	7.15454	3.06595	3.92817	2.15989	0.986393	0.972971	0.0110834	BnaC01g29290D	15.4439	6.45512	5.27358	4.84571	4.63979	0.93677	0.877538	0.020446	AT1G61210	AdCd
BnaA01g35930D	4.78678	1.15056	0.602863	1.66463	0.731519	0.895821	0.802494	0.0220646	BnaC01g29300D	2.43602	1.02592	0.690577	1.43112	0.720741	0.874071	0.764	0.0294517	AT1G61215	AdCd
BnaA01g35900D	3.18524	3.28121	0.721608	0.498138	0.246003	0.856601	0.733765	0.0280149	BnaC01g29360D	9.8665	4.14057	3.51536	4.8138	3.26872	0.912914	0.833411	0.0234357	AT1G61260	AdCd
BnaA01g22600D	1.52134	0.816661	0.27914	0.414529	0.108114	0.990601	0.981291	0.0107834	BnaC01g29480D	3.7309	0.542325	0.836663	1.00254	0.407266	0.883766	0.781042	0.0279464	AT1G61380	AdCd
BnaAnng25900D	4.02555	1.03926	0.408079	0.894126	0.492881	0.928177	0.861512	0.0173079	BnaC01g29550D	6.24132	0.96087	1.36557	0.638588	0.457014	0.906259	0.821306	0.024477	AT1G61580	AdCd
BnaA01g36130D	17.8374	10.9705	9.89358	9.14252	6.38508	0.988217	0.976573	0.0110553	BnaC01g29760D	17.489	7.94082	5.02064	4.74655	3.91024	0.968077	0.937174	0.0168504	AT1G61670	AdCd
BnaA01g36180D	3.84115	2.9377	1.33371	2.16763	1.52382	0.928947	0.862942	0.0171938	BnaC01g29800D	7.38395	5.33686	3.20209	5.14956	2.89914	0.924371	0.854462	0.022046	AT1G61690	AdCd
BnaA01g22920D	26.553	27.1956	11.6626	13.4757	13.1901	0.818743	0.67034	0.034223	BnaC01g29980D	12.4292	7.05617	4.07897	4.32379	4.63929	0.943885	0.890918	0.0195186	AT1G61890	AdCd
BnaA01g22930D	3.63777	2.7188	1.65168	1.85981	1.77327	0.951213	0.904807	0.0145552	BnaC01g30000D	4.29002	2.45863	2.32535	2.66976	1.88123	0.941621	0.88665	0.0197218	AT1G61900	AdCd
BnaA01g22950D	8.87882	5.47345	3.80635	2.09991	1.4178	0.975682	0.951956	0.0120794	BnaC01g30030D	9.0768	6.65215	5.08101	4.79961	3.16283	0.994703	0.989434	0.0152686	AT1G62150	AdCd
BnaA01g23220D	9.87841	8.63998	6.63204	8.74527	7.33706	0.800382	0.640612	0.0373625	BnaC01g30240D	10.5281	9.09045	7.03324	7.35491	7.10792	0.952581	0.90741	0.0182576	AT3G24040	AdCd
BnaA01g23340D	19.5497	10.6316	5.19947	7.40596	3.38138	0.988136	0.976414	0.0110553	BnaC01g30360D	8.73042	7.92787	3.33028	5.58896	2.05433	0.892577	0.796693	0.0267086	AT3G24120	AdCd
BnaA01g23920D	1.58637	1.31853	1.31945	0.950997	1.0361	0.853191	0.727934	0.0286325	BnaC01g31000D	15.1834	0	1.9152	0.372808	0.54823	0.861159	0.741594	0.0317475	.	AdCd
BnaA01g36620D	12.2776	10.1585	6.25706	5.89884	2.25414	0.954271	0.910633	0.0142811	BnaC01g31600D	15.8848	10.0236	8.70756	8.58675	5.30211	0.990791	0.981668	0.0152686	AT3G22380	AdCd
BnaA01g24730D	527.038	377.403	251.541	198.048	150.47	0.981313	0.962974	0.0115195	BnaC01g31610D	434.375	223.323	156.689	160.562	129.127	0.973117	0.946957	0.016523	.	AdCd
BnaA01g24870D	26.38	24.7728	14.2591	21.286	14.0431	0.84214	0.7092	0.0303443	BnaC01g31710D	13.5414	10.8449	3.82645	6.2827	4.61794	0.919497	0.845475	0.0226883	AT3G22110	AdCd
BnaA01g25280D	41.5629	18.8688	13.1794	14.5096	11.6207	0.957657	0.917107	0.0140772	BnaC01g32170D	23.7344	0	1.87796	0	0	0.878108	0.771073	0.0287292	.	AdCd
BnaA01g25390D	21.8837	11.8633	8.33997	13.776	6.52463	0.923619	0.853072	0.017996	BnaC01g32310D	79.9122	32.0094	35.0836	18.8491	17.5791	0.933856	0.872087	0.020777	AT3G21060	AdCd
BnaA01g25510D	6.22291	1.00112	0	0.481549	1.44881	0.8299	0.688735	0.0323979	BnaC01g32380D	3.49427	3.05998	1.40938	2.01411	0.560651	0.920703	0.847694	0.0225034	AT3G20900	AdCd
BnaA01g25670D	13.8567	8.28537	5.35274	2.45055	1.83231	0.970894	0.942635	0.0127161	BnaC01g32800D	2.71948	1.83953	0.983054	1.25842	0.525715	0.988328	0.976793	0.015525	AT3G20060	AdCd
BnaA01g25730D	14.415	8.69241	8.43106	4.21162	3.06918	0.941522	0.886464	0.0156447	BnaC01g32860D	30.7318	9.04764	7.75422	7.6798	6.32665	0.920999	0.848239	0.0224486	AT3G19990	AdCd
BnaA01g25770D	6.95247	4.06338	1.02963	4.20472	2.78076	0.811985	0.65932	0.0353986	BnaC01g32960D	10.6202	9.31883	4.31429	7.77623	4.55021	0.859718	0.739116	0.0319984	AT3G19910	AdCd
BnaA01g25860D	35.9213	24.0062	5.08366	16.6249	14.5147	0.851588	0.725203	0.0288745	BnaC01g32990D	28.2495	16.0066	9.06704	10.6548	8.92247	0.969561	0.940048	0.016726	AT3G19850	AdCd
BnaA01g25810D	23.5331	16.788	9.10272	8.72779	6.05624	0.981893	0.964115	0.0114315	BnaC01g33010D	15.2707	12.1144	7.68243	10.1614	6.2224	0.958381	0.918495	0.0176659	AT3G19860	AdCd
BnaA01g26000D	1.19571	0.463747	0	0	0	0.961628	0.924728	0.0135765	BnaC01g33240D	1.23928	1.40393	0	0.34118	0	0.813725	0.662149	0.0412177	AT3G19615	AdCd
BnaA01g26040D	1.5086	0.600776	0.893668	0.553358	0.546628	0.847289	0.717899	0.0295274	BnaC01g33280D	2.0333	1.76823	1.70338	1.48948	0.579798	0.814344	0.663156	0.0411074	AT3G19570	AdCd
BnaA01g26090D	3.19142	1.57522	1.15108	1.40768	0.754574	0.97869	0.957834	0.0115697	BnaC01g33330D	3.28937	2.64609	1.69537	2.38592	1.67823	0.926068	0.857601	0.0217949	AT3G19530	AdCd
BnaA01g26130D	4.71399	3.04384	1.21921	1.56172	0.928747	0.979019	0.958478	0.0115458	BnaC01g33400D	7.83218	6.1227	3.71647	5.8346	3.91495	0.895484	0.801891	0.0262204	AT3G19420	AdCd
BnaA01g26140D	8.55514	9.07295	4.65928	6.28153	5.15149	0.77991	0.60826	0.04086	BnaC01g33430D	18.0009	8.2022	7.37657	7.83593	6.35185	0.936313	0.876682	0.0204912	AT3G19400	AdCd
BnaA01g26630D	4.05592	2.76741	0.748708	2.80496	1.47879	0.814082	0.662729	0.0350263	BnaC01g34020D	5.73509	5.10496	4.41638	4.14056	3.14234	0.948723	0.900075	0.0187829	AT3G18640	AdCd
BnaA01g26690D	18.3561	6.67959	3.19382	8.86382	5.87054	0.848922	0.720668	0.0292958	BnaC01g34080D	7.5755	2.3156	1.59947	2.28584	2.88902	0.825385	0.681261	0.0387991	AT3G18560	AdCd
BnaA01g26780D	5.70302	4.93522	3.01948	3.99577	1.88076	0.920276	0.846908	0.0185648	BnaC01g34220D	4.37614	3.82191	2.09808	3.10122	2.2479	0.89238	0.796343	0.0267418	AT3G18380	AdCd
BnaA01g26800D	8.1268	6.64957	3.54354	4.51732	2.44875	0.958669	0.919045	0.0139415	BnaC01g34240D	11.1156	10.0726	4.36668	8.97899	5.25348	0.791126	0.62588	0.0457901	AT3G18350	AdCd
BnaA01g26920D	2.313	0	0	0	0	0.880792	0.775795	0.0242184	BnaC01g34400D	2.46803	0	0	0	0	0.880792	0.775795	0.0283697	.	AdCd
BnaA01g26950D	4.60571	3.25888	2.20561	1.62221	1.41121	0.973924	0.948527	0.0125169	BnaC01g34440D	6.1968	3.45803	2.10339	2.24259	3.35441	0.827069	0.684043	0.038467	AT3G18160	AdCd
BnaA01g27000D	93.6801	26.2485	6.81142	12.0787	10.6473	0.934339	0.872989	0.0164206	BnaC01g34490D	45.7036	23.5423	13.2663	18.2892	12.2	0.970389	0.941655	0.0165998	AT3G18080	AdCd
BnaA01g27130D	3.9007	3.21548	1.8549	1.1936	0.819038	0.939474	0.882611	0.0158774	BnaC01g34580D	8.02419	3.16769	1.89824	2.46014	1.72805	0.952391	0.907049	0.0182576	AT3G17940	AdCd
BnaA01g27160D	3.63112	1.78865	1.16203	1.21735	0.835595	0.980796	0.961961	0.0115195	BnaC01g34610D	6.91442	3.94781	3.66941	3.97755	2.61811	0.965645	0.93247	0.0169757	AT3G17900	AdCd
BnaA01g27420D	18.1969	11.9926	8.50128	9.17765	5.0645	0.997871	0.995746	0.0102223	BnaC01g34900D	22.791	18.7604	14.7494	20.7377	9.94846	0.807657	0.652309	0.0424452	AT3G17090	AdCd
BnaA01g27580D	17.011	12.8538	9.00477	10.2286	6.05093	0.985877	0.971953	0.0111856	BnaC01g35080D	25.6786	15.3367	14.6755	13.6035	13.195	0.938051	0.87994	0.0203236	AT3G16760	AdCd
BnaA01g27710D	2939.34	489.077	651.077	898.203	712.293	0.834909	0.697074	0.0315006	BnaC01g35230D	1350.72	1074.48	596.921	555.167	243.193	0.967132	0.935345	0.0169557	AT3G16640	AdCd
BnaA01g28330D	5.25308	4.39988	2.92246	3.75565	2.44266	0.945015	0.893054	0.0153551	BnaC01g35560D	2.91732	1.27959	1.54097	0.74375	0.907326	0.892908	0.797285	0.026683	AT3G15980	AdCd
BnaA01g28410D	3.53746	2.04353	0.837692	1.44491	0.802723	0.97097	0.942782	0.0127161	BnaC01g35670D	6.6439	3.62192	3.63211	3.97838	2.57745	0.941305	0.886055	0.0197943	AT3G15880	AdCd
BnaA01g28520D	1.16339	0.22319	0	0	0	0.93805	0.879938	0.0159773	BnaC01g35820D	7.26961	4.78582	0	3.97462	2.05468	0.819235	0.671146	0.0400565	AT3G15760	AdCd
BnaA01g28540D	89.0586	76.112	35.4779	40.8958	30.2472	0.936606	0.87723	0.0161597	BnaC01g35830D	154.636	122.216	68.5815	103.289	93.8906	0.852051	0.72599	0.0334325	AT3G15730	AdCd
BnaA01g28850D	4.85708	3.20906	1.37893	2.26524	1.72077	0.943705	0.89058	0.0154828	BnaC01g36100D	9.43162	4.83318	2.99624	4.78023	2.91327	0.946598	0.896047	0.0190528	AT3G15355	AdCd
BnaA01g28820D	14.2082	4.34863	5.38236	6.86448	2.68895	0.890481	0.792957	0.0227994	BnaC01g36120D	11.7185	8.39553	4.84646	7.51642	3.73578	0.949791	0.902104	0.0187147	AT3G15351	AdCd
BnaA01g28800D	6.46423	3.73557	0.729473	1.32876	0.559705	0.971291	0.943406	0.0127161	BnaC01g36140D	2.76485	2.52058	2.24253	2.48818	2.16124	0.921688	0.849509	0.0223301	AT3G15354	AdCd
BnaA01g29260D	16.796	6.6528	7.51093	7.12432	8.11002	0.816454	0.666598	0.0345993	BnaC01g36680D	24.902	13.2687	14.894	5.80448	10.596	0.83207	0.69234	0.0374629	AT3G14690	AdCd
BnaA01g29400D	4.47952	4.46561	2.16478	1.54327	0	0.879781	0.774015	0.0243827	BnaC01g36920D	9.99816	3.9879	1.071	3.8029	2.15189	0.914525	0.836356	0.0232538	AT3G14430	AdCd
BnaA01g29590D	1.74587	0.882623	0.771081	0.564893	0.70859	0.914308	0.835959	0.0193552	BnaC01g37210D	6.75053	3.5259	3.21071	1.47375	1.09818	0.958269	0.918279	0.0176659	AT3G14120	AdCd
BnaA01g29610D	6.90514	4.34093	5.09183	4.87753	1.44877	0.836769	0.700183	0.0311714	BnaC01g37230D	11.4637	10.999	3.90756	9.03463	3.5119	0.800172	0.640276	0.0439229	AT3G14075	AdCd
BnaA01g29660D	5.86406	4.57923	2.51468	2.57191	2.14868	0.962661	0.926716	0.0134623	BnaC01g37270D	5.08514	3.3778	2.48833	3.46047	1.46381	0.941947	0.887265	0.0197186	AT3G14010	AdCd
BnaA01g29770D	65.953	38.7169	29.7076	50.1572	22.1067	0.862094	0.743206	0.0271617	BnaC01g37340D	105.16	77.1136	35.543	71.7	33.6488	0.900907	0.811633	0.0253375	AT3G13920	AdCd
BnaA01g29850D	17.421	14.5655	4.70685	8.56085	2.80094	0.927902	0.861002	0.0173536	BnaC01g37720D	10.8145	7.56319	5.42514	6.95085	4.80029	0.972144	0.945064	0.016523	AT3G13360	AdCd
BnaA01g29890D	5.21992	3.7961	4.31409	2.20013	1.77892	0.833376	0.694516	0.031744	BnaC01g37780D	1.08688	0.63601	0.775961	0.637116	0.203605	0.874726	0.765145	0.0293512	AT3G13226	AdCd
BnaA01g29900D	15.0611	7.22485	6.55287	7.79544	3.61285	0.957184	0.916201	0.0141021	BnaC01g37790D	7.91067	6.56168	4.92001	6.14016	3.63045	0.928811	0.86269	0.0214496	AT3G13225	AdCd
BnaA01g29910D	9.66184	4.11123	5.90343	6.16017	4.33868	0.786086	0.617931	0.0397947	BnaC01g37810D	5.47985	4.12871	4.58296	4.55276	2.17005	0.787805	0.620636	0.0464871	AT3G13224	AdCd
BnaA01g29920D	2.12754	1.90196	0.910756	1.00001	0.525394	0.934038	0.872427	0.0164366	BnaC01g37820D	4.83403	1.67319	1.70202	1.758	1.3092	0.915813	0.838713	0.023137	AT3G13222	AdCd
BnaA01g30270D	22.6341	16.7972	12.925	17.3185	13.5787	0.902673	0.814818	0.0210152	BnaC01g37920D	5.78331	2.00907	2.50679	2.42108	0.51401	0.930935	0.866639	0.0211045	.	AdCd
BnaA01g30050D	3.0301	2.97045	0.674979	0.658355	0	0.888336	0.789141	0.0231321	BnaC01g38000D	3.41817	0.357593	1.16769	0.464348	0.344072	0.852957	0.727535	0.0332981	.	AdCd
BnaA01g30150D	3.10401	2.16787	1.74884	1.47664	0.600096	0.973007	0.946742	0.0126197	BnaC01g38120D	4.10923	2.87973	2.50614	2.87764	2.11624	0.969324	0.939589	0.016726	AT3G12980	AdCd
BnaA01g30510D	5.69752	5.35999	0.967993	3.21504	1.28818	0.842476	0.709767	0.0302995	BnaC01g38480D	9.25589	5.12005	2.5469	4.31411	4.56095	0.850009	0.722515	0.0338157	AT3G12560	AdCd
BnaA01g30490D	20.4667	7.8155	10.8632	12.578	1.35242	0.850698	0.723688	0.0290296	BnaC01g38510D	152.3	4.11647	6.29137	3.0052	4.15451	0.880574	0.775411	0.0283907	AT3G12580	AdCd
BnaA01g30450D	9.37331	6.51105	4.0122	4.35752	2.77846	0.993966	0.987969	0.0102223	BnaC01g38550D	7.91268	8.18721	3.86485	5.39257	4.13628	0.814143	0.662828	0.0411421	AT3G12620	AdCd
BnaA01g30440D	37.9857	12.6958	4.38366	22.6403	6.90841	0.827223	0.684297	0.0328074	BnaC01g38560D	52.0804	45.8549	15.3285	35.6037	23.7463	0.813054	0.661057	0.0413502	AT3G12630	AdCd
BnaA01g30430D	5.62206	2.46268	1.48418	2.64402	0.679145	0.957706	0.917201	0.0140772	BnaC01g38570D	5.42559	2.71187	3.30955	2.01174	2.1185	0.888223	0.78894	0.0273214	AT3G12640	AdCd
BnaA01g30370D	21.5356	11.872	8.9221	7.37323	7.24646	0.966372	0.933874	0.0131937	BnaC01g38610D	9.34223	8.93052	4.78625	2.58094	2.22853	0.875591	0.76666	0.0291926	AT3G12700	AdCd
BnaA01g31820D	7.74733	4.62711	3.71598	3.65571	2.78472	0.989161	0.978439	0.0108461	BnaC01g38650D	5.51277	4.18106	3.40686	4.3308	2.46582	0.919934	0.846278	0.0226299	AT3G10370	AdCd
BnaA01g31840D	7.81528	3.4218	2.09804	3.21286	1.88859	0.95261	0.907466	0.0144255	BnaC01g38670D	8.65259	5.22261	6.05225	4.41094	2.96016	0.920928	0.848108	0.0224592	AT3G10350	AdCd
BnaA01g31880D	18.2189	13.5628	2.49829	4.74174	4.39729	0.911327	0.830517	0.0198007	BnaC01g38700D	14.9233	12.3613	5.99255	8.38315	8.20757	0.87107	0.758764	0.0299271	AT3G10260	AdCd
BnaA01g31960D	4.11487	2.09403	1.09523	1.13165	0.892821	0.976268	0.9531	0.0120286	BnaC01g38830D	3.52153	3.23003	3.34062	2.61086	2.15306	0.789447	0.623226	0.0461451	AT3G10160	AdCd
BnaA01g32030D	14.9519	14.1121	5.69085	8.44662	1.88092	0.894417	0.799982	0.0222406	BnaC01g38940D	30.2458	15.9534	10.9424	15.2888	10.5539	0.951327	0.905022	0.0184607	AT3G09840	AdCd
BnaA01g32040D	7.60723	4.89942	1.897	2.88621	1.23547	0.981242	0.962835	0.0115195	BnaC01g38950D	7.80862	2.55444	0.826399	1.57852	1.66405	0.912792	0.833189	0.0234523	AT3G09830	AdCd
BnaA01g32080D	1.4562	0.572091	0.493304	0.274912	0.179238	0.965339	0.93188	0.0132741	BnaC01g38990D	6.40927	1.95185	3.2566	2.683	1.84478	0.84772	0.718629	0.0342039	AT3G09740	AdCd
BnaA01g32090D	86.5979	52.1351	30.1289	50.8083	27.6333	0.946412	0.895696	0.0152153	BnaC01g39000D	64.8282	54.0557	21.0659	32.745	15.2202	0.936267	0.876596	0.0204912	AT3G09735	AdCd
BnaA01g32250D	4.91925	3.36087	0.536451	1.55046	1.42792	0.899888	0.809799	0.0214369	BnaC01g39300D	5.11562	1.42718	0.367885	1.7387	1.09824	0.876481	0.768219	0.0290373	AT3G08870	AdCd
BnaA01g33410D	116.363	94.1964	106.22	54.2088	44.9556	0.772022	0.596018	0.0423452	BnaC01g39900D	240.573	92.6367	61.4391	106.181	48.1504	0.936291	0.87664	0.0204912	AT3G04790	AdCd
BnaA01g33540D	9.81504	7.69831	4.13481	3.86364	3.03148	0.963266	0.92788	0.0133816	BnaC01g40040D	5.83951	3.71047	3.11798	3.01736	2.66181	0.979412	0.959248	0.016523	AT3G04580	AdCd
BnaA01g33600D	5.01919	2.86098	1.82756	3.2207	1.25778	0.925468	0.856491	0.0177737	BnaC01g40120D	8.19635	6.97794	4.15613	5.91463	2.73897	0.913195	0.833926	0.0233966	.	AdCd
BnaA01g33640D	14.8565	9.46493	4.60055	8.60101	5.73148	0.919437	0.845364	0.018677	BnaC01g40190D	7.222	7.1182	4.57599	4.348	4.81898	0.822627	0.676716	0.0393208	AT3G04240	AdCd
BnaA01g33700D	3.23382	2.29459	2.27368	2.04995	1.42169	0.964544	0.930345	0.0132849	BnaC01g40230D	6.62083	3.74523	3.49765	3.46389	2.22509	0.977112	0.954748	0.016523	AT3G04090	AdCd
BnaA01g33840D	4.34713	3.56306	2.45024	2.37506	1.34438	0.969092	0.93914	0.012858	BnaC01g40350D	4.9802	2.52697	2.20347	2.2231	1.48589	0.974392	0.949439	0.016523	AT3G03960	AdCd
BnaA01g34090D	1.55868	0.987864	0.247607	0.745248	0.617722	0.862734	0.744309	0.0270455	BnaC01g40640D	1.32448	0.560616	0.0967085	0.496299	0.54716	0.798726	0.637963	0.0441987	AT3G03610	AdCd
BnaAnng24290D	7.41672	4.97994	1.7778	4.6944	2.35147	0.885553	0.784204	0.0236043	BnaC01g41130D	6.80566	5.63293	3.19278	4.48941	2.9509	0.936876	0.877737	0.0204296	AT4G21350	AdCd
BnaA01g35170D	3.93555	2.11529	1.07248	2.22815	1.03874	0.928027	0.861234	0.0173263	BnaC01g41500D	4.03045	2.63331	1.52721	2.37601	1.28636	0.960551	0.922659	0.017173	AT4G24490	AdCd
BnaA01g35150D	3.30311	2.39218	0.668739	1.3119	0.734762	0.94441	0.891911	0.0154495	BnaC01g41520D	3.06445	3.10164	2.26907	2.39749	1.31488	0.83774	0.701808	0.0362824	AT4G24470	AdCd
BnaA01g35330D	14.9022	8.82584	2.16129	6.44894	2.94111	0.942007	0.887378	0.0156252	BnaC01g41700D	5.4524	2.58638	0.642966	2.81978	1.9424	0.833883	0.695361	0.0370485	AT4G17350	AdCd
BnaAnng15530D	7.66	4.23733	3.93078	2.81966	2.72553	0.957032	0.91591	0.0141021	BnaC01g41750D	11.7751	9.12839	5.94799	4.82479	3.20986	0.972679	0.946105	0.016523	AT4G17430	AdCd
BnaA01g18410D	38.7172	24.2509	18.7647	20.0233	12.7611	0.995969	0.991955	0.0102223	BnaC01g41860D	11.7031	10.7171	6.95426	7.40853	5.5206	0.938191	0.880203	0.0203225	AT4G15545	AdCd
BnaA01g21230D	12.2334	10.171	5.50022	5.38368	3.41695	0.958294	0.918328	0.013967	BnaC01g42220D	7.4964	3.41889	3.26359	3.4573	2.29744	0.949071	0.900736	0.0187149	AT3G50360	AdCd
BnaA01g21280D	1.9287	0.700524	1.18037	1.15181	0.704994	0.7809	0.609805	0.0406893	BnaC01g42300D	3.96844	2.8672	3.39101	2.08093	1.06261	0.826339	0.682837	0.0385913	AT3G50430	AdCd
BnaA01g21250D	7.18872	3.93394	4.65374	3.55276	2.15098	0.928248	0.861644	0.0173061	BnaC01g42340D	2.96856	1.01053	1.43104	1.26116	0.645367	0.899309	0.808756	0.0255992	AT3G50380	AdCd
BnaA01g20630D	43.3445	26.0742	26.6221	33.6416	15.6948	0.856662	0.733869	0.0280145	BnaC01g42370D	56.2876	48.2101	45.6769	49.6083	26.3914	0.809068	0.654591	0.0421175	AT5G23900	AdCd
BnaA01g20620D	6.24507	2.41585	2.03006	3.83019	1.8552	0.849406	0.721491	0.0292409	BnaC01g42380D	14.2369	5.89407	6.63604	4.8763	4.31654	0.923924	0.853636	0.0220746	.	AdCd
BnaA01g21040D	18.6845	11.3705	5.98032	12.9351	7.47335	0.857955	0.736087	0.0277844	BnaC01g42660D	14.771	10.3859	7.34921	9.32795	4.18895	0.967481	0.936019	0.0169177	AT3G50000	AdCd
BnaAnng12100D	7.86613	3.85304	2.36449	4.22484	2.42949	0.924121	0.853999	0.0179327	BnaC01g42810D	8.05551	6.31024	4.14926	5.85886	4.23102	0.924199	0.854144	0.0220572	AT1G58025	AdCd
BnaAnng03390D	9.49074	5.01021	3.49941	4.90264	3.96611	0.922155	0.85037	0.0182891	BnaC01g42860D	6.17671	3.53103	3.36208	3.32458	2.30907	0.972104	0.944986	0.016523	.	AdCd
BnaAnng31860D	4.94283	3.94566	2.46706	2.5486	1.73337	0.97795	0.956387	0.0118156	BnaC01g42970D	6.03656	3.82939	2.01947	3.78355	3.45146	0.801288	0.642062	0.0436944	AT3G48195	AdCd
BnaA01g22220D	20.8811	12.7606	9.31492	12.7375	6.85927	0.964054	0.9294	0.0132849	BnaC01g43090D	42.6268	23.8973	31.7172	22.0945	19.2946	0.849893	0.722318	0.0338286	AT1G60160	AdCd
BnaA01g22230D	28.0022	16.3317	12.6076	17.0444	12.2826	0.936135	0.876349	0.016226	BnaC01g43100D	19.7176	19.0609	13.138	16.2645	12.798	0.864077	0.746629	0.0312531	AT1G60170	AdCd
BnaA01g22260D	24.6118	10.9105	4.6086	11.2406	5.91491	0.923287	0.852458	0.0180615	BnaC01g43120D	14.8285	8.75781	7.66725	6.24807	5.89898	0.967891	0.936814	0.0168688	AT1G60200	AdCd
BnaA01g22310D	29.544	16.8441	7.5858	14.1718	10.1866	0.930932	0.866634	0.0169328	BnaC01g43180D	61.3453	20.5998	10.0824	14.4602	9.29293	0.948704	0.900039	0.0187829	AT1G60420	AdCd
BnaA01g23070D	10.7649	6.05566	5.36035	4.94852	3.10093	0.987024	0.974217	0.0110834	BnaC01g43240D	6.33699	4.91873	2.17127	2.26817	1.77921	0.953443	0.909053	0.0182173	AT1G60800	AdCd
BnaAnng18080D	3.70277	3.3888	2.67241	2.375	1.10304	0.88749	0.787639	0.0232953	BnaC01g43290D	2.61677	1.61349	1.73934	1.71291	0.815003	0.916623	0.840197	0.023049	AT1G60990	AdCd
BnaA01g22770D	27.704	17.1235	9.40227	17.2324	11.4532	0.903514	0.816337	0.0208975	BnaC01g43380D	15.2164	13.7055	6.82034	9.9309	6.57339	0.901018	0.811833	0.0253031	AT1G61620	AdCd
BnaA01g23540D	17.6644	10.7117	8.01268	10.3564	7.51314	0.958395	0.918522	0.0139617	BnaC01g43590D	15.8217	14.8968	8.23339	11.2453	5.6576	0.88845	0.789344	0.0273212	AT3G23750	AdCd
BnaA01g25190D	39.8558	19.7651	8.4935	12.4572	8.85159	0.96593	0.933021	0.0132491	BnaC01g43680D	27.3129	15.0577	10.2137	11.9492	10.8037	0.950109	0.902707	0.0187134	AT3G21270	AdCd
BnaA01g36880D	2.43786	0.46279	0.299833	1.0192	0.399698	0.847541	0.718326	0.0294806	BnaC01g43890D	4.09537	3.36846	0.995875	1.91173	1.33516	0.90158	0.812846	0.0252176	AT3G18690	AdCd
BnaA01g27300D	5.29124	10.4511	8.19937	11.9294	24.3684	-0.771941	0.595893	0.0423578	BnaC01g43960D	31.2126	18.2124	14.0685	19.1393	5.02782	0.944561	0.892196	0.0194408	AT3G17210	AdCd
BnaA01g29820D	3.66229	3.60644	2.68899	2.88313	0.448469	0.782064	0.611624	0.0404831	BnaC01g44830D	9.6937	6.1006	4.7489	3.8342	3.61372	0.9771	0.954725	0.016523	AT3G13410	AdCd
BnaA02g00720D	18.828	17.8251	12.4888	10.3417	6.146	0.902138	0.813852	0.0210816	BnaC02g00060D	13.8901	11.0537	8.20111	10.29	7.87582	0.951694	0.905721	0.0184085	AT5G10840	AdCd
BnaA02g00620D	6.9005	3.9238	2.89545	3.91882	3.36458	0.907269	0.823137	0.0203776	BnaC02g00220D	3.66677	2.94913	2.02553	2.19041	1.4619	0.982212	0.96474	0.016523	AT5G10630	AdCd
BnaA02g00550D	12.9223	9.0195	5.60665	2.94603	2.5417	0.958192	0.918132	0.0139924	BnaC02g00310D	31.5994	15.8495	15.1589	12.9142	8.5164	0.972498	0.945752	0.016523	AT5G10460	AdCd
BnaA02g00450D	20.4925	11.1443	7.15068	11.6829	5.76737	0.947327	0.897428	0.0150912	BnaC02g00410D	20.0519	14.6662	9.87609	12.3158	6.7252	0.97871	0.957873	0.016523	AT5G10290	AdCd
BnaA02g00430D	7.32554	5.58074	2.56318	3.04594	1.73725	0.969954	0.940812	0.0127161	BnaC02g00430D	14.5138	6.72059	3.63543	4.60727	4.5441	0.933891	0.872152	0.020777	AT5G10190	AdCd
BnaA02g00410D	4.60073	1.94006	0.723513	0.887618	0.60154	0.969156	0.939263	0.012858	BnaC02g00440D	7.40648	3.08227	3.02668	2.344	2.51342	0.915718	0.838539	0.023137	AT5G10180	AdCd
BnaA02g00330D	5.29432	2.74209	1.48229	1.60119	0.823092	0.992686	0.985425	0.0103075	BnaC02g00540D	6.06752	4.34679	2.36735	3.54392	2.15613	0.960711	0.922966	0.0171464	AT5G10060	AdCd
BnaA02g00310D	11.1343	5.81695	2.80094	4.64393	2.668	0.966996	0.935081	0.0131714	BnaC02g00560D	3.03	2.74782	2.14913	1.93749	1.99126	0.922154	0.850368	0.0222631	AT5G10030	AdCd
BnaA02g00100D	196.984	135.581	88.1292	135.97	104.393	0.891143	0.794136	0.0226692	BnaC02g00740D	200.532	131.311	145.923	85.2069	103.729	0.849925	0.722372	0.0338249	AT5G09660	AdCd
BnaAnng05950D	26.0549	16.5138	8.54922	8.74976	5.07627	0.991734	0.983537	0.0104622	BnaC02g00990D	21.9646	8.17753	10.0975	7.6875	7.6416	0.883704	0.780933	0.0279529	AT5G08790	AdCd
BnaAnng06020D	9.88138	9.21582	8.47313	4.75942	3.1489	0.804895	0.647856	0.036619	BnaC02g01060D	16.3166	8.19947	9.11333	7.75374	4.6831	0.949193	0.900966	0.0187149	AT5G08650	AdCd
BnaAnng06150D	14.3723	5.62911	2.76996	7.04079	2.88311	0.910058	0.828206	0.0199673	BnaC02g01170D	16.9584	11.5514	6.41153	11.6619	3.78805	0.91521	0.83761	0.0231942	AT5G08330	AdCd
BnaAnng06160D	5.96848	1.28939	0.657155	2.11076	0.421569	0.907588	0.823715	0.0203467	BnaC02g01180D	4.94525	4.32989	2.0985	3.97474	1.60827	0.839299	0.704423	0.0359159	AT5G08320	AdCd
BnaAnng06300D	7.63435	4.35729	3.50115	3.4155	1.62747	0.993646	0.987333	0.0102223	BnaC02g01360D	6.18021	2.96416	3.55226	3.28855	2.08	0.917304	0.841447	0.022917	AT5G07980	AdCd
BnaAnng06320D	4.21913	1.75836	1.1645	2.10208	1.2431	0.907517	0.823587	0.0203614	BnaC02g01400D	5.14933	4.60824	3.76753	3.97121	3.45487	0.975233	0.951079	0.016523	AT5G07920	AdCd
BnaAnng06350D	4.10827	2.35335	2.68578	3.18713	2.40619	0.770313	0.593383	0.0426177	BnaC02g01440D	47.3357	29.0918	33.8287	17.308	15.8767	0.881717	0.777424	0.0282708	AT5G07860	AdCd
BnaAnng06370D	3.23431	2.01737	1.72784	1.25734	0.625023	0.980048	0.960494	0.0115195	BnaC02g01460D	3.43769	1.47452	2.10254	2.18788	1.32599	0.814049	0.662676	0.0411439	AT5G07780	AdCd
BnaAnng13680D	17.1451	10.1494	8.99859	10.2855	4.79343	0.963553	0.928434	0.0133177	BnaC02g01650D	16.3633	9.75915	9.16719	10.0334	5.46084	0.961171	0.92385	0.0170762	AT5G07350	AdCd
BnaAnng13670D	8.17108	5.60557	4.49821	2.36433	1.31522	0.95211	0.906514	0.0144485	BnaC02g01670D	4.68792	4.30035	4.08347	3.38335	1.9456	0.826346	0.682848	0.0385913	AT5G07320	AdCd
BnaAnng01870D	3.09466	1.95312	1.22065	0.570531	0.465513	0.966221	0.933583	0.0132295	BnaC02g01830D	4.44856	2.73991	2.05665	1.96303	1.71869	0.981839	0.964008	0.016523	AT5G06810	AdCd
BnaAnng01810D	4.19726	2.95834	2.40467	2.17323	1.48213	0.995171	0.990366	0.0102223	BnaC02g01880D	4.21702	2.28585	2.34905	2.33129	1.49593	0.954877	0.91179	0.0180328	AT5G06680	AdCd
BnaAnng01760D	2.39693	1.47586	1.28777	1.13126	0.636486	0.989316	0.978746	0.0108461	BnaC02g01940D	4.11023	1.59965	1.41575	1.66695	0.788847	0.95393	0.909983	0.0181821	AT5G06600	AdCd
BnaAnng01640D	4.30189	2.1321	0.254853	2.96777	0.238038	0.828873	0.68703	0.0325741	BnaC02g02060D	4.36885	2.71287	1.61684	2.28377	0.94429	0.982308	0.96493	0.016523	AT5G06210	AdCd
BnaAnng01630D	6.5305	3.57524	2.44428	3.07934	2.17054	0.970987	0.942815	0.0127161	BnaC02g02070D	2.95499	2.35277	1.41612	1.88223	0.85729	0.952409	0.907082	0.0182576	AT5G06160	AdCd
BnaAnng01610D	7.26033	4.93286	6.28524	3.7652	2.37816	0.810484	0.656885	0.035642	BnaC02g02090D	11.2037	7.04026	2.68009	6.07432	1.13942	0.947458	0.897677	0.0189927	AT5G06130	AdCd
BnaAnng01380D	1.08693	0.60176	0.658279	0.426362	0.261518	0.94491	0.892855	0.0153555	BnaC02g02260D	1.52571	1.11788	1.05498	0.709444	0.370635	0.930864	0.866507	0.0211045	AT5G05560	AdCd
BnaAnng01340D	2.20655	1.33758	1.33267	1.5938	0.785197	0.90418	0.817542	0.0208225	BnaC02g02290D	3.70811	2.46067	2.22639	2.66059	1.43969	0.93511	0.874431	0.0206074	AT5G05450	AdCd
BnaAnng01240D	52.6253	44.4638	35.1803	34.8008	19.1602	0.944011	0.891157	0.0154724	BnaC02g02440D	63.0226	40.2606	32.8374	32.9368	29.2061	0.977301	0.955118	0.016523	AT5G05170	AdCd
BnaAnng01010D	3.47846	0.875314	0.791776	1.13254	0.715691	0.895895	0.802628	0.0220614	BnaC02g02630D	2.79568	2.84496	1.93327	2.48719	1.23375	0.788588	0.621871	0.0463423	AT5G04670	AdCd
BnaAnng23280D	11.4413	5.96892	6.18718	6.86829	5.28505	0.903607	0.816506	0.0208975	BnaC02g03140D	29.455	13.5654	15.7576	9.50354	5.6874	0.942385	0.88809	0.0197186	.	AdCd
BnaAnng31840D	2.12793	1.39181	0.751277	1.15221	0.221848	0.965002	0.93123	0.0132741	BnaC02g03210D	5.35639	2.19819	1.73259	2.33922	1.32039	0.944504	0.892088	0.0194408	AT5G03320	AdCd
BnaAnng18390D	7.54339	7.56127	5.82243	6.1539	2.58249	0.80002	0.640032	0.03742	BnaC02g03240D	26.3738	10.7804	17.0084	14.6513	8.22034	0.831597	0.691553	0.0375669	AT5G03290	AdCd
BnaAnng18410D	2.40011	1.11997	1.14777	0.624706	0.649898	0.935082	0.874379	0.0163566	BnaC02g03260D	3.22096	1.32777	0.967267	0.57869	0.739488	0.941921	0.887214	0.0197186	AT5G03260	AdCd
BnaAnng18420D	1.40531	0.782187	0.869752	0	0	0.860425	0.740331	0.0274035	BnaC02g03270D	1.8257	0.960954	0.425528	0.770653	0.411325	0.965661	0.932501	0.0169757	AT5G03500	AdCd
BnaAnng18440D	5.84616	4.69889	1.31115	3.38536	2.48036	0.84191	0.708813	0.0303739	BnaC02g03290D	17.7175	6.44219	1.60508	8.07306	2.9771	0.895228	0.801434	0.0262551	AT5G03200	AdCd
BnaAnng18450D	10.455	5.51702	4.70551	2.60507	1.56978	0.974299	0.949259	0.0123915	BnaC02g03310D	5.40123	4.04196	2.23013	3.93241	3.07382	0.829744	0.688475	0.0379215	AT5G03180	AdCd
BnaAnng00610D	5.22508	3.9942	2.08482	0.496938	1.30303	0.88975	0.791656	0.0229348	BnaC02g03380D	8.09084	2.36418	2.43698	2.29906	1.48196	0.926433	0.858278	0.0217883	AT5G03080	AdCd
BnaAnng00550D	5.62875	2.30012	1.47779	2.81289	1.64179	0.901264	0.812277	0.0212368	BnaC02g03440D	3.79296	3.24291	1.64316	3.2332	1.23601	0.812032	0.659396	0.0415192	AT5G02950	AdCd
BnaAnng00490D	11.5418	4.6414	4.44906	6.10095	5.80756	0.786125	0.617993	0.0397897	BnaC02g03480D	8.2242	5.64694	3.12434	6.18429	3.57937	0.850524	0.723391	0.0337266	AT5G02800	AdCd
BnaAnng00320D	11.4635	6.62366	4.87005	7.40443	3.3782	0.935023	0.874268	0.0163678	BnaC02g03560D	15.1108	7.62218	8.83833	9.70207	5.65198	0.888608	0.789624	0.027304	AT5G02310	AdCd
BnaAnng00260D	5.81541	2.02705	3.80783	0.631707	0.768503	0.8133	0.661457	0.0351426	BnaC02g03610D	1.98535	0.588045	1.27755	0.299474	0.331817	0.799574	0.639319	0.0440276	AT5G02190	AdCd
BnaAnng00250D	2.47337	2.76302	1.54827	2.00824	0.973798	0.774766	0.600262	0.0418143	BnaC02g03620D	6.13273	4.02989	3.16197	4.02017	2.90484	0.956835	0.915533	0.0177683	AT5G02080	AdCd
BnaA02g35000D	18.5917	19.9584	10.5572	12.0617	6.45881	0.840572	0.706561	0.030569	BnaC02g04000D	13.3785	9.81617	5.07803	9.93638	4.86212	0.876593	0.768415	0.0290294	AT5G11710	AdCd
BnaAnng24710D	10.6868	5.5429	4.18972	4.55588	3.47114	0.970766	0.942386	0.0127161	BnaC02g04070D	4.27947	3.23779	1.45108	2.79856	1.55727	0.90496	0.818953	0.0246565	AT5G11850	AdCd
BnaAnng25250D	6.56233	4.86657	2.63928	3.81711	2.59947	0.955636	0.913241	0.0141845	BnaC02g04160D	7.16632	5.41765	3.7775	4.11202	2.26283	0.98517	0.97056	0.0165041	AT5G11980	AdCd
BnaA02g01230D	7.33923	3.54927	3.21451	3.07574	2.00611	0.971303	0.943429	0.0127161	BnaC02g04320D	4.83794	3.17169	2.99578	3.02107	1.47338	0.955617	0.913203	0.0180174	AT5G12350	AdCd
BnaA02g01250D	3.23888	2.90523	2.91892	1.97793	1.42595	0.808557	0.653765	0.035956	BnaC02g04340D	5.62661	2.40105	2.03289	2.24067	1.46812	0.955058	0.912136	0.0180328	AT5G12400	AdCd
BnaA02g01280D	10.3763	8.73836	4.51704	6.91599	3.60766	0.921459	0.849087	0.0184089	BnaC02g04370D	9.76661	9.78753	4.89313	8.22541	4.48703	0.787429	0.620044	0.0465516	AT5G12850	AdCd
BnaA02g01300D	5.51432	4.82259	2.11367	3.41264	2.11479	0.901856	0.813345	0.0211398	BnaC02g04400D	7.93051	6.83436	4.06202	3.86068	2.94556	0.950712	0.903854	0.0185658	AT5G12900	AdCd
BnaA02g01340D	28.1477	6.71241	2.22253	6.29726	7.35814	0.853053	0.7277	0.0286502	BnaC02g04430D	24.9192	20.6257	9.69294	17.0623	12.4896	0.863651	0.745894	0.0313236	AT5G12960	AdCd
BnaA02g01380D	3.15596	2.26797	1.94945	1.64251	1.14087	0.985115	0.970452	0.0112916	BnaC02g04470D	2.31853	1.66284	0.865876	1.68852	1.06979	0.858042	0.736236	0.0323373	AT5G13050	AdCd
BnaA02g01410D	15.4762	16.298	11.4458	7.57478	4.44768	0.820713	0.67357	0.0338873	BnaC02g04490D	15.459	12.181	10.581	11.1977	7.10156	0.962273	0.925969	0.0169757	AT5G13070	AdCd
BnaA02g01510D	3.89807	1.83821	2.2285	2.81724	1.66576	0.79952	0.639232	0.0374636	BnaC02g04560D	30.4376	11.9907	3.5548	10.3816	5.01524	0.940349	0.884256	0.0200072	AT5G13200	AdCd
BnaA02g01580D	8.33169	4.03038	4.50579	4.20336	2.93721	0.932302	0.869187	0.0167403	BnaC02g04700D	10.023	7.10375	7.88033	6.35751	4.29498	0.903306	0.815961	0.0249616	AT5G13390	AdCd
BnaA02g01590D	18.9496	10.7772	3.51755	7.38691	5.91903	0.92719	0.859682	0.017492	BnaC02g04710D	2.60447	2.34485	0.955583	1.70687	1.01794	0.87303	0.762181	0.0296122	AT5G13400	AdCd
BnaA02g01630D	52.1623	34.8461	16.0083	29.0303	20.7209	0.921912	0.849921	0.0183314	BnaC02g04750D	53.5819	37.5558	40.0187	35.4402	31.862	0.936482	0.876999	0.0204912	.	AdCd
BnaA02g01710D	1.11159	0.55147	0.456887	0.133648	0.111985	0.953765	0.909668	0.0143396	BnaC02g04840D	1.70299	0.868541	0.742449	0.689464	0.535931	0.971593	0.943993	0.0165293	AT5G13560	AdCd
BnaA02g01730D	5.5213	3.2913	1.65534	1.89519	0.943932	0.994514	0.989059	0.0102223	BnaC02g04870D	5.7624	3.78748	1.61789	2.13264	1.28327	0.979208	0.958848	0.016523	AT5G13590	AdCd
BnaA02g01820D	83.9834	32.2064	9.28257	29.4121	16.0529	0.926221	0.857885	0.017641	BnaC02g04960D	49.1576	42.3588	33.5597	40.794	13.099	0.829147	0.687484	0.0380462	AT5G13720	AdCd
BnaA02g01830D	17.5203	10.0678	9.68164	4.63892	8.13714	0.853156	0.727876	0.0286326	BnaC02g04970D	20.3301	18.19	16.5603	7.39913	4.88597	0.814263	0.663025	0.0411282	AT5G13730	AdCd
BnaA02g01860D	3.50805	2.45022	1.4566	1.17685	0.820197	0.98285	0.965995	0.0112916	BnaC02g05000D	4.21336	1.43896	0.783438	0.64995	1.18075	0.889928	0.791972	0.0271351	AT5G13760	AdCd
BnaA02g01910D	7.40261	5.08221	2.7154	4.5134	2.98572	0.933522	0.871463	0.0165288	BnaC02g05050D	13.2581	2.87783	1.2595	2.3351	1.41537	0.921248	0.848697	0.0223919	AT5G13860	AdCd
BnaA02g01970D	3.91324	3.83117	2.43165	2.37823	1.03967	0.885242	0.783653	0.0236092	BnaC02g05110D	7.30508	2.63681	1.60769	2.90536	1.77936	0.917513	0.841829	0.0228882	AT5G14030	AdCd
BnaA02g01980D	26.0774	22.0082	19.2315	16.6695	12.0253	0.951145	0.904678	0.0145552	BnaC02g05120D	19.127	12.1676	12.6824	13.1025	9.23959	0.935605	0.875357	0.0205896	AT5G14040	AdCd
BnaA02g02050D	4.5481	2.3011	1.62237	1.55547	1.10797	0.982885	0.966062	0.0112916	BnaC02g05210D	6.45487	3.41295	2.05141	3.00005	1.6788	0.971851	0.944494	0.016523	AT5G14250	AdCd
BnaA02g02130D	15.6608	11.8705	6.11581	13.2416	7.02679	0.785579	0.617135	0.0398723	BnaC02g05300D	9.41846	4.04743	3.89039	4.88716	3.95744	0.874272	0.764351	0.029424	AT5G14370	AdCd
BnaA02g02190D	7.83002	7.65736	7.00559	6.03913	4.61803	0.828628	0.686625	0.0326254	BnaC02g05520D	8.26526	4.31958	3.08598	3.95654	2.64493	0.966219	0.933579	0.0169757	AT5G14540	AdCd
BnaA02g02290D	201.39	77.1162	73.0744	68.7953	71.6986	0.895344	0.801641	0.022103	BnaC02g05730D	69.7323	59.7873	47.958	33.3614	17.5694	0.910629	0.829244	0.0237783	AT5G14740	AdCd
BnaA02g02320D	5.23177	5.13707	2.00408	1.18224	1.22012	0.861344	0.741914	0.0272643	BnaC02g05780D	4.41691	3.05625	2.15135	1.93644	1.67178	0.986987	0.974143	0.015525	AT5G14790	AdCd
BnaA02g02330D	3.43452	2.0907	1.19101	1.19383	0.902983	0.986679	0.973536	0.0110834	BnaC02g05790D	4.97724	3.44592	2.61766	2.93883	2.22113	0.991466	0.983005	0.0152686	AT5G14850	AdCd
BnaA02g02390D	9.4096	7.10029	5.40734	5.79261	3.03265	0.976684	0.953912	0.0119582	BnaC02g05850D	14.5685	6.16075	5.75397	6.113	4.67119	0.932933	0.870364	0.020841	AT5G14950	AdCd
BnaA02g02440D	1.91346	1.30693	0.524935	0.348037	0.237047	0.964757	0.930756	0.0132821	BnaC02g05890D	2.45345	0.921952	1.2588	1.01834	0.953341	0.853983	0.729287	0.0331098	AT5G15010	AdCd
BnaA02g02450D	6.61082	3.65043	2.32255	5.05297	2.43628	0.812312	0.65985	0.035332	BnaC02g05900D	4.13744	2.95701	2.25924	3.36349	1.65477	0.873615	0.763203	0.0295235	AT5G15040	AdCd
BnaA02g02540D	218.679	113.441	107.249	170.293	82.9425	0.809421	0.655162	0.0358202	BnaC02g05940D	126.76	60.3875	99.734	63.8956	45.6971	0.779359	0.607401	0.0482647	AT5G15200	AdCd
BnaA02g02550D	5.07827	5.27919	2.63475	2.53034	1.85784	0.859484	0.738713	0.0275731	BnaC02g05950D	12.7259	9.86549	3.77999	3.94688	6.83773	0.805438	0.64873	0.0428983	AT5G15220	AdCd
BnaA02g02660D	4.21795	2.9066	2.60838	2.21853	1.42187	0.982009	0.964341	0.0114315	BnaC02g06100D	2.56652	1.26679	1.06587	1.57656	0.719966	0.920126	0.846631	0.0226064	AT5G15540	AdCd
BnaA02g02740D	9.86982	6.78298	6.80891	5.87692	4.45263	0.96768	0.936404	0.0131099	BnaC02g06190D	14.9894	4.29181	5.10915	3.66874	3.174	0.909218	0.826677	0.0240133	AT5G15680	AdCd
BnaA02g02850D	1.37529	0.847372	0.377269	1.10443	0.241346	0.819387	0.671394	0.0341184	BnaC02g06290D	1.5302	0.354362	0.192555	0.584728	0.335904	0.853978	0.729278	0.0331098	AT5G15860	AdCd
BnaA02g02890D	1.94978	0.923048	0	0.663796	0.642461	0.839972	0.705553	0.0306643	BnaC02g06330D	4.3443	2.81588	1.30677	1.85941	1.66378	0.941863	0.887105	0.0197186	AT5G15930	AdCd
BnaA02g03020D	2.21755	1.4874	1.29389	1.12604	0.847854	0.992568	0.985191	0.0103075	BnaC02g06440D	3.55407	3.03485	2.62982	2.90678	1.97468	0.928031	0.861241	0.021603	AT5G16210	AdCd
BnaA02g35040D	46.714	24.1546	2.75856	20.0104	10.7632	0.898339	0.807014	0.0216623	BnaC02g06570D	38.9993	19.5201	24.6998	23.9559	18.233	0.855653	0.732142	0.0327754	AT5G16400	AdCd
BnaA02g03160D	45.1781	25.3499	26.9166	32.7495	18.5927	0.873607	0.763189	0.0253381	BnaC02g06710D	26.2526	14.6456	16.8201	15.9382	10.0192	0.920825	0.847918	0.0224857	.	AdCd
BnaA02g03170D	1.83112	0.412249	0.545336	1.02265	0.255271	0.826935	0.683821	0.0328513	BnaC02g06730D	4.23724	2.33258	0.666164	1.30862	0.528365	0.977057	0.954641	0.016523	AT5G16600	AdCd
BnaA02g03180D	9.5593	4.85581	6.57937	4.43045	2.14793	0.886467	0.785823	0.0234467	BnaC02g06750D	13.0738	7.16562	3.60086	6.09887	1.52283	0.977706	0.955908	0.016523	AT5G16620	AdCd
BnaA02g03260D	2.06208	2.26159	0.959325	1.40943	0.832283	0.801484	0.642376	0.0371728	BnaC02g06870D	4.0221	2.56051	2.63875	2.83291	0.966966	0.885995	0.784987	0.0276558	AT5G16810	AdCd
BnaA02g03270D	3.71921	1.86885	0.720402	1.86309	1.18091	0.898392	0.807109	0.0216623	BnaC02g06880D	8.51692	3.34068	2.26248	4.71001	1.68557	0.899635	0.809343	0.0255538	AT5G16820	AdCd
BnaA02g03280D	12.9261	11.2513	6.7479	9.38771	7.53662	0.888417	0.789285	0.0231266	BnaC02g06900D	6.37428	5.30277	2.98758	3.58608	3.73276	0.885161	0.78351	0.0277822	AT5G16840	AdCd
BnaA02g03300D	2.58361	1.67155	0.584832	1.67562	1.08836	0.82716	0.684194	0.0328163	BnaC02g06920D	5.57452	2.041	2.7896	2.45169	1.42643	0.89927	0.808686	0.0255992	AT5G16890	AdCd
BnaA02g03370D	20.908	14.695	10.223	6.72445	6.20738	0.965497	0.932184	0.0132705	BnaC02g06990D	11.6004	8.92308	6.40667	4.52867	5.9352	0.904011	0.817236	0.0248787	AT5G17050	AdCd
BnaA02g03380D	6.17088	2.93444	2.17724	2.67248	2.39364	0.922554	0.851106	0.0182043	BnaC02g07010D	4.96003	3.92017	2.58599	3.13633	2.60045	0.961359	0.924211	0.0170633	AT5G17070	AdCd
BnaA02g03410D	51.4058	36.4395	18.2376	22.8765	12.4275	0.983006	0.966301	0.0112916	BnaC02g07050D	27.8819	25.577	10.7336	18.7519	14.6086	0.825036	0.680684	0.0388576	AT5G17190	AdCd
BnaA02g03450D	32.8927	17.8388	5.21597	11.1245	5.25054	0.969042	0.939043	0.012858	BnaC02g07120D	28.7828	16.2706	11.6681	16.969	14.2749	0.887497	0.787651	0.0274062	AT5G17230	AdCd
BnaA02g03490D	10.8721	4.68398	0.577946	5.45937	2.3257	0.866655	0.751091	0.0263835	BnaC02g07190D	15.2947	6.62343	6.08082	9.31551	3.20167	0.900127	0.810228	0.0254858	AT5G17280	AdCd
BnaA02g03500D	1.96091	1.11952	0.770298	0.788699	1.14387	0.813654	0.662033	0.0350844	BnaC02g07200D	1.10181	1.02488	0.647409	0.600048	0.652697	0.878964	0.772579	0.028606	AT5G17290	AdCd
BnaA02g04010D	4.47494	4.04611	3.11083	3.2908	2.36905	0.94747	0.8977	0.0150742	BnaC02g07940D	6.38912	4.05368	2.74289	3.48775	3.5058	0.89499	0.801007	0.0262727	AT5G18190	AdCd
BnaA02g04090D	23.288	13.9929	5.64631	10.7417	9.34955	0.903832	0.816912	0.0208671	BnaC02g08040D	12.6841	8.26647	2.33182	4.58113	4.01106	0.922495	0.850997	0.0222496	AT5G18430	AdCd
BnaA02g35120D	9.64482	8.48727	7.09929	6.03304	4.13388	0.929821	0.864566	0.0170661	BnaC02g08130D	18.6454	12.1783	5.87143	10.2491	6.39545	0.944975	0.892977	0.0194087	AT5G18520	AdCd
BnaAnng08490D	2.96936	1.51477	0.930454	1.49344	0.651562	0.963484	0.928302	0.0133463	BnaC02g08290D	7.0279	3.03536	2.3675	1.84634	1.28265	0.973465	0.947633	0.016523	AT5G18640	AdCd
BnaAnng08520D	1.79769	1.20101	0.490928	0.914662	0.911369	0.851056	0.724296	0.0289773	BnaC02g08320D	6.02369	3.70432	2.57606	4.01774	2.64458	0.911472	0.830781	0.0236713	AT5G18760	AdCd
BnaAnng08670D	6.94813	4.47477	5.04723	4.39155	2.18993	0.90096	0.811728	0.0212657	BnaC02g08470D	11.5756	11.2383	3.73747	7.17709	1.89307	0.864229	0.746892	0.0312211	AT5G19110	AdCd
BnaAnng08700D	152.005	73.334	20.8462	31.8463	23.0085	0.965589	0.932362	0.0132691	BnaC02g08540D	191.307	134.159	31.1211	80.1591	79.98	0.855752	0.732311	0.0327523	AT5G19140	AdCd
BnaAnng08720D	21.3991	20.3991	14.561	9.20192	7.27243	0.872083	0.760528	0.0255609	BnaC02g08560D	14.7315	7.53207	1.44158	8.3598	3.93473	0.853649	0.728716	0.0331726	AT5G19151	AdCd
BnaAnng08750D	10.6068	5.42733	6.69976	6.94884	4.09194	0.870649	0.758029	0.0257393	BnaC02g08610D	9.14953	5.60783	4.79143	6.62333	3.86806	0.906245	0.82128	0.024477	AT5G19210	AdCd
BnaAnng08790D	3.55111	3.03398	0.9568	0.456723	0.538372	0.901683	0.813032	0.0211775	BnaC02g08640D	1.9278	0.0960805	0.0892515	0.109702	0.086656	0.88279	0.779318	0.0280905	AT5G19260	AdCd
BnaAnng08800D	2.56573	1.46638	1.47527	1.65815	1.13678	0.928199	0.861553	0.0173079	BnaC02g08660D	3.7333	0.835384	0.587233	0.706859	0.527075	0.915246	0.837676	0.0231942	AT5G19280	AdCd
BnaA02g04260D	19.6059	9.8278	13.7548	10.5925	7.03994	0.861207	0.741677	0.0272809	BnaC02g08760D	22.1328	17.0205	2.83269	15.8893	0.53692	0.835559	0.698158	0.0367469	AT5G19510	AdCd
BnaA02g04280D	7.82307	3.44746	2.513	2.38844	2.20419	0.950744	0.903913	0.0145803	BnaC02g08800D	8.39067	6.16043	2.38702	3.15533	2.23971	0.957	0.915848	0.0177587	AT5G19530	AdCd
BnaA02g04290D	46.0894	25.4764	30.4374	25.1838	14.6784	0.919896	0.846209	0.0186224	BnaC02g08810D	55.9553	29.6761	31.9392	29.4213	14.8509	0.950714	0.903858	0.0185658	AT5G19540	AdCd
BnaA02g04390D	2.83666	1.43869	1.36706	1.2346	0.908031	0.966343	0.933819	0.0131937	BnaC02g08910D	6.91349	6.48874	5.26053	5.39452	2.01656	0.824857	0.68039	0.0388636	AT5G19680	AdCd
BnaA02g04450D	17.0901	12.3377	11.2005	9.92314	8.20165	0.989247	0.97861	0.0108461	BnaC02g08990D	35.3738	20.5034	5.16443	12.7921	3.42678	0.971604	0.944015	0.0165293	AT5G19760	AdCd
BnaA02g04470D	8.15171	5.09438	1.59852	4.76764	2.60752	0.883514	0.780596	0.0238792	BnaC02g09010D	19.3006	10.8999	2.18912	8.35243	1.39495	0.952417	0.907098	0.0182576	AT5G19780	AdCd
BnaA02g04500D	6.62336	2.56597	2.79851	3.0234	1.25872	0.937308	0.878547	0.0160581	BnaC02g09040D	6.91013	2.28049	4.26947	3.20822	1.92404	0.814639	0.663636	0.0410381	AT5G19820	AdCd
BnaA02g04600D	2.3608	1.60663	2.03986	1.01603	0.396255	0.803347	0.645366	0.0368748	BnaC02g09260D	4.51316	1.7516	1.2747	1.83668	1.41725	0.908611	0.825574	0.024107	AT5G19960	AdCd
BnaA02g04640D	3.09584	2.32993	1.60459	1.40797	1.82461	0.885288	0.783735	0.0236072	BnaC02g09310D	2.38944	1.46673	0.887967	0.882047	0.545322	0.995924	0.991864	0.0152686	AT5G20030	AdCd
BnaA02g05510D	7.72256	4.96668	3.33261	2.69261	2.79471	0.966971	0.935032	0.0131714	BnaC02g09390D	15.9883	10.1538	1.70057	3.66744	2.45763	0.948617	0.899874	0.0188065	AT5G22250	AdCd
BnaA02g05730D	3.34978	0	0	0	0	0.880792	0.775795	0.0242184	BnaC02g09670D	92.5045	6.90439	2.3757	8.35761	5.24078	0.886501	0.785884	0.0275694	AT5G22570	AdCd
BnaA02g05910D	6.59692	3.61499	2.89505	3.69321	2.01807	0.965525	0.932239	0.0132691	BnaC02g09790D	4.12393	3.26799	2.3162	3.31119	2.35952	0.885268	0.7837	0.0277822	AT5G22760	AdCd
BnaA02g06990D	17.1979	7.81554	3.0503	1.23647	1.26061	0.970657	0.942176	0.0127161	BnaC02g09880D	6.15434	5.46941	4.06417	4.71459	3.42852	0.944874	0.892787	0.0194087	AT5G59610	AdCd
BnaA02g07020D	13.7119	7.28577	2.27707	2.87664	1.64333	0.978516	0.957494	0.0116112	BnaC02g09910D	14.3163	2.45092	2.15062	1.76787	1.98571	0.893955	0.799156	0.0264528	AT5G59550	AdCd
BnaA02g07050D	17.7129	8.72827	8.70516	7.40248	3.14011	0.970911	0.942668	0.0127161	BnaC02g09970D	23.4295	11.8248	12.8157	12.7648	6.79579	0.942007	0.887377	0.0197186	AT5G59470	AdCd
BnaA02g07060D	5.27029	1.57929	1.84175	1.69765	1.36783	0.897347	0.805232	0.0218257	BnaC02g09980D	4.77871	2.25764	1.87838	3.85888	1.02462	0.786636	0.618796	0.0467288	AT5G59460	AdCd
BnaA02g07070D	3.12997	2.00632	1.39865	1.03857	0.63203	0.98941	0.978932	0.0108461	BnaC02g09990D	2.90545	1.72492	1.45607	1.45243	0.939331	0.990639	0.981366	0.0152686	AT5G59380	AdCd
BnaA02g07090D	4.60145	2.27893	1.37091	2.61386	2.33066	0.803587	0.645751	0.0368424	BnaC02g10010D	3.98575	4.49442	2.93574	2.97935	2.03639	0.784669	0.615706	0.0471139	AT5G59350	AdCd
BnaA02g07170D	33.6471	28.2795	19.4931	16.9978	14.7247	0.959348	0.920348	0.01388	BnaC02g10130D	44.2524	38.2279	29.947	23.6144	18.4822	0.941519	0.886459	0.0197433	AT5G59030	AdCd
BnaA02g07210D	4.52392	3.12374	0.2772	2.45897	1.8589	0.786914	0.619233	0.0396801	BnaC02g10190D	25.1898	5.07358	0.69474	4.85062	3.23429	0.898045	0.806484	0.0257568	AT5G59080	AdCd
BnaA02g07240D	15.0018	15.4283	5.23947	9.93875	6.03826	0.805997	0.649631	0.0364074	BnaC02g10230D	17.4655	10.6917	5.61071	8.57475	9.62385	0.835306	0.697736	0.036763	AT5G59160	AdCd
BnaA02g07250D	2.24383	2.39877	1.82654	1.42192	0.740784	0.792614	0.628237	0.0386397	BnaC02g10240D	3.81937	2.00036	2.28593	2.93526	0.385903	0.805814	0.649337	0.0428306	AT5G59180	AdCd
BnaA02g07370D	6.03564	4.95792	3.78592	4.37179	3.89193	0.955777	0.913509	0.0141845	BnaC02g10420D	2.54002	0.598275	1.73348	0.377186	0	0.792003	0.627268	0.0455939	AT5G58920	AdCd
BnaA02g07440D	14.006	13.5352	10.4677	7.50349	6.18688	0.867447	0.752464	0.0262431	BnaC02g10510D	7.58256	5.99057	6.4307	4.15168	3.68891	0.848825	0.720504	0.0339982	AT5G58800	AdCd
BnaA02g07620D	16.8863	8.9527	13.1181	8.74673	5.14515	0.828796	0.686903	0.0325912	BnaC02g10680D	20.0596	13.3697	14.6198	13.7977	8.03829	0.909462	0.827122	0.0239893	AT5G58420	AdCd
BnaA02g07760D	17.4789	13.4389	9.78403	9.73908	3.62813	0.960408	0.922384	0.0137465	BnaC02g10830D	22.7059	15.3978	11.7786	13.3992	8.87655	0.992511	0.985077	0.0152686	AT5G58290	AdCd
BnaA02g07780D	9.29996	9.61111	6.39494	4.30504	3.01767	0.841615	0.708315	0.0304131	BnaC02g10850D	17.9265	8.28141	5.71879	5.80712	6.33055	0.925981	0.857442	0.0218175	AT5G58220	AdCd
BnaA02g07970D	9.41589	4.64528	4.20246	4.69149	2.72974	0.963233	0.927818	0.0133817	BnaC02g11070D	5.64053	4.14751	3.34585	4.29344	2.48443	0.93229	0.869165	0.0208998	AT5G57990	AdCd
BnaA02g07980D	9.20544	4.68531	3.66093	3.50544	1.52123	0.992325	0.984708	0.010309	BnaC02g11080D	5.62927	3.91362	3.61224	3.8392	3.09299	0.973035	0.946798	0.016523	AT5G57960	AdCd
BnaA02g07990D	5.74764	4.46869	3.40443	2.31386	1.77678	0.954477	0.911026	0.0142725	BnaC02g11090D	14.9531	7.50335	6.84177	6.19034	5.89499	0.940111	0.883808	0.0200624	AT5G57940	AdCd
BnaA02g08040D	34.3477	18.329	14.1002	22.7553	11.2676	0.903052	0.815503	0.0209707	BnaC02g11150D	34.4427	14.6269	11.4263	13.7263	6.82008	0.967391	0.935845	0.0169506	AT5G57870	AdCd
BnaA02g08170D	119.617	136.626	94.9486	69.5747	41.745	0.768392	0.590427	0.0429611	BnaC02g11570D	158.974	77.2324	96.2777	72.397	64.6002	0.894009	0.799253	0.0264433	AT5G57345	AdCd
BnaA02g08230D	101.367	67.8967	37.8133	59.1256	36.3155	0.955793	0.91354	0.0141845	BnaC02g11640D	77.8247	52.7617	31.0292	55.2999	30.0526	0.899661	0.80939	0.0255538	AT5G57290	AdCd
BnaA02g08300D	35.6281	21.1814	8.73867	6.3862	3.9344	0.980023	0.960445	0.0115195	BnaC02g11770D	14.4578	9.90329	12.0951	8.79964	8.67715	0.814915	0.664087	0.0409962	AT5G57180	AdCd
BnaA02g08580D	1.18833	0.492571	0.346935	0.0634095	0.141892	0.945837	0.894608	0.0153404	BnaC02g12180D	2.86345	1.62881	1.75751	2.16434	0.636664	0.842172	0.709254	0.0353606	AT5G56530	AdCd
BnaA02g08610D	5.07128	2.6387	0.608652	0.809512	1.12192	0.932687	0.869905	0.0166614	BnaC02g12220D	1.92085	1.10538	0.975	0.52474	1.07412	0.792449	0.627976	0.0455151	AT5G56460	AdCd
BnaA02g08660D	2.84731	2.34702	1.81401	2.56161	1.56705	0.825664	0.68172	0.0330442	BnaC02g12260D	2.90777	2.04436	0.994598	2.07178	1.05173	0.879446	0.773425	0.0285446	AT5G56452	AdCd
BnaAnng21020D	5.96419	5.14006	3.46525	3.36019	2.01775	0.955758	0.913473	0.0141845	BnaC02g12390D	12.6813	7.70669	6.08079	6.81827	5.43102	0.973995	0.948666	0.016523	AT5G56240	AdCd
BnaAnng21000D	6.84665	6.44266	3.05366	4.4267	2.09659	0.892721	0.79695	0.0224231	BnaC02g12410D	10.7803	7.9049	5.5141	7.74144	4.31726	0.939943	0.883492	0.0200768	AT5G56190	AdCd
BnaAnng20990D	4.91367	2.75734	2.88068	2.67409	1.8939	0.956143	0.914209	0.014158	BnaC02g12420D	6.89053	5.99638	4.38541	6.09307	2.53911	0.819338	0.671314	0.0400402	AT5G56180	AdCd
BnaA02g35420D	14.828	6.03781	8.04931	6.31132	4.01424	0.908533	0.825433	0.0201752	BnaC02g12720D	4.85184	4.7629	3.36897	3.675	1.16818	0.829069	0.687356	0.0380501	AT5G55940	AdCd
BnaA02g08820D	7.53526	5.7408	2.51934	4.65771	4.45377	0.80118	0.64189	0.0372202	BnaC02g12750D	103.397	23.163	13.9352	11.8011	19.0883	0.892563	0.796668	0.0267086	AT5G56030	AdCd
BnaA02g08840D	9.5635	8.26772	6.42741	4.30794	3.46504	0.916265	0.839542	0.0190864	BnaC02g12760D	19.1867	13.8099	6.50324	11.6442	6.71693	0.931861	0.868366	0.0210104	AT5G55910	AdCd
BnaA02g08890D	66.4607	73.6839	47.7161	18.6992	15.212	0.772107	0.59615	0.0423268	BnaC02g12820D	87.2328	83.9078	48.8385	56.1108	62.7061	0.771654	0.595449	0.0498699	AT5G55710	AdCd
BnaA02g08940D	23.6891	17.7078	13.1584	18.0976	15.5264	0.854134	0.729544	0.0284388	BnaC02g12870D	11.6425	10.7318	6.42758	7.6682	6.99304	0.887886	0.788341	0.0273693	AT5G55660	AdCd
BnaA02g09060D	5.66069	4.5378	2.77914	3.05252	2.74828	0.955696	0.913355	0.0141845	BnaC02g13070D	4.1508	2.54674	1.86124	2.68066	1.56345	0.944773	0.892596	0.0194129	AT5G55390	AdCd
BnaA02g09140D	3.91125	1.53159	1.22791	1.63469	0.658327	0.95632	0.914547	0.0141447	BnaC02g13170D	3.79413	2.52768	1.96563	2.9671	1.69359	0.877043	0.769204	0.0289363	AT5G55310	AdCd
BnaA02g09170D	12.6929	7.22124	8.79017	6.96595	4.76914	0.908794	0.825907	0.0201269	BnaC02g13200D	17.2719	11.9248	14.4799	10.1597	8.20502	0.845645	0.715116	0.0346227	AT5G55230	AdCd
BnaA02g09180D	20.9293	13.7242	17.4825	12.5294	10.5925	0.826298	0.682768	0.0329444	BnaC02g13210D	16.8841	13.0771	13.7823	9.58074	9.05571	0.881973	0.777876	0.0282178	AT5G55220	AdCd
BnaA02g09250D	4.48095	1.29148	1.31646	0	0	0.940896	0.885286	0.0157067	BnaC02g13300D	3.70967	3.15653	1.51149	1.15534	1.22199	0.914027	0.835446	0.0232839	AT5G55130	AdCd
BnaA02g09380D	3.12821	1.62819	0.762424	0.943242	0.560347	0.984164	0.968578	0.0112916	BnaC02g13460D	1.74819	1.34964	0.917361	0.792264	1.00083	0.89563	0.802154	0.0262204	AT5G54890	AdCd
BnaA02g09400D	15.661	10.5529	7.21827	8.34941	7.58943	0.960288	0.922153	0.0137526	BnaC02g13480D	10.6785	10.0203	7.02107	6.78247	4.59647	0.924198	0.854142	0.0220572	AT5G54870	AdCd
BnaA02g09410D	7.39174	4.52599	3.52893	3.55246	1.99385	0.997183	0.994374	0.0102223	BnaC02g13520D	4.6171	3.47605	2.56639	3.12301	2.02238	0.976658	0.953861	0.016523	AT5G54830	AdCd
BnaA02g09420D	3.31678	2.75799	1.29373	1.07963	1.35455	0.896208	0.803188	0.0220348	BnaC02g13540D	2.46944	2.13536	1.15136	1.37539	1.32871	0.898417	0.807153	0.0257311	AT5G54800	AdCd
BnaA02g09520D	11.2398	8.17464	6.96422	4.83226	3.73169	0.962835	0.927051	0.0134363	BnaC02g13580D	6.98248	5.72638	6.33946	3.65627	2.68533	0.7907	0.625206	0.0458915	AT5G54660	AdCd
BnaA02g09540D	36.5096	43.5231	54.1311	82.2548	79.3179	-0.8259	0.68211	0.0330086	BnaC02g13600D	17.534	13.6321	7.47284	9.51492	3.76157	0.965853	0.932871	0.0169757	AT5G54600	AdCd
BnaA02g09840D	2.59992	2.11364	1.06875	1.59431	1.02859	0.935998	0.876092	0.0162449	BnaC02g13790D	3.88507	3.11435	2.29094	1.09658	1.88246	0.843847	0.712078	0.0349826	AT5G54130	AdCd
BnaA02g09990D	20.1242	12.4128	9.51137	9.37037	7.29866	0.991291	0.982657	0.0105425	BnaC02g13900D	11.7935	10.4751	6.36	8.41977	4.94064	0.919075	0.844698	0.0227392	AT5G53930	AdCd
BnaA02g10000D	1.14288	1.37831	2.39504	1.79354	2.3849	-0.876917	0.768983	0.0248793	BnaC02g13910D	3.73418	2.30071	2.45535	1.1259	0.764132	0.90942	0.827045	0.0239965	AT5G53920	AdCd
BnaA02g10040D	1.95348	0.659039	0.584253	1.18214	0.44735	0.84378	0.711965	0.0301022	BnaC02g13990D	1.27886	0.539292	0.624689	0.58173	0.343457	0.933552	0.871519	0.0207844	AT5G53890	AdCd
BnaA02g10290D	3.7754	3.30663	1.31303	2.56783	1.95039	0.818329	0.669662	0.0343062	BnaC02g14350D	1.16984	0.616488	0.402809	0.933917	0.439536	0.773362	0.598089	0.0494982	AT5G53370	AdCd
BnaA02g10480D	12.6884	4.80941	3.58763	3.94681	5.16634	0.852186	0.726222	0.0287813	BnaC02g14610D	4.1368	2.11328	2.54396	3.21493	1.46345	0.797742	0.636392	0.0443932	AT5G53080	AdCd
BnaA02g10850D	16.1677	11.324	12.3007	7.68074	9.24298	0.840515	0.706465	0.0305725	BnaC02g15090D	19.257	11.0405	11.8753	8.00945	5.10021	0.948013	0.898729	0.0189628	AT5G52440	AdCd
BnaAnng08080D	1.5392	1.38379	1.21951	1.11588	1.17374	0.930003	0.864905	0.0170568	BnaC02g15550D	7.90325	2.52403	2.08674	3.81267	1.94385	0.880384	0.775076	0.0284181	AT5G51700	AdCd
BnaAnng08120D	4.35895	2.41512	2.28336	2.33761	2.31389	0.899658	0.809385	0.021463	BnaC02g15600D	5.90832	3.60266	2.95176	3.2006	2.04543	0.989296	0.978706	0.015525	AT5G51660	AdCd
BnaA02g11500D	20.8648	9.60075	4.47182	6.05755	7.3902	0.900149	0.810268	0.021402	BnaC02g15980D	12.2636	7.06968	1.68331	2.40171	1.52745	0.967649	0.936344	0.0168688	AT5G50900	AdCd
BnaA02g11520D	2.44088	1.72709	1.0096	0.848916	1.08383	0.923618	0.853069	0.017996	BnaC02g16000D	2.84145	0.992883	0.704336	1.28119	1.00443	0.852879	0.727403	0.033314	AT5G50850	AdCd
BnaA02g11870D	6.92577	3.83122	2.25326	3.23487	4.02163	0.791378	0.62628	0.0388902	BnaC02g16310D	11.6368	8.06662	6.75617	5.36908	4.77614	0.980489	0.961358	0.016523	AT1G65010	AdCd
BnaA02g11950D	51.0245	42.2846	39.2233	19.4551	26.6756	0.804406	0.647069	0.0367157	BnaC02g16410D	43.2777	27.5226	22.6118	22.2796	23.979	0.923219	0.852334	0.0221222	.	AdCd
BnaA02g12770D	91.281	32.4435	24.7175	34.8015	39.8101	0.815937	0.665753	0.0346943	BnaC02g17110D	38.7431	23.7552	17.7125	25.3316	17.4672	0.926197	0.85784	0.0217883	AT1G67050	AdCd
BnaA02g13250D	17.8697	14.466	10.0892	6.3567	9.98596	0.842124	0.709172	0.0303448	BnaC02g17360D	9.83183	3.4966	4.42395	4.89008	4.56837	0.790432	0.624783	0.0459348	AT1G67590	AdCd
BnaA02g13970D	4.93257	2.42495	0.868808	1.0212	0.94215	0.961114	0.923741	0.0136459	BnaC02g18350D	3.65781	1.66812	2.65675	1.35698	1.35228	0.798578	0.637728	0.0442182	AT1G68560	AdCd
BnaA02g14000D	11.3836	6.32478	4.30858	5.66851	6.65953	0.808414	0.653534	0.0359647	BnaC02g18460D	11.1897	8.08345	6.3332	7.87951	5.24943	0.964808	0.930854	0.0169757	AT1G68790	AdCd
BnaA02g14210D	1.17485	0.529599	0.617312	0.725666	0.635609	0.771816	0.5957	0.0423732	BnaC02g18870D	7.00436	4.08964	3.01987	2.79652	0.851408	0.993711	0.987461	0.0152686	AT1G68980	AdCd
BnaA02g14230D	4.40967	3.12687	1.98052	2.86554	2.19569	0.929651	0.864252	0.0170909	BnaC02g18890D	9.81267	4.55089	4.00713	5.6399	4.53385	0.854091	0.729472	0.0330866	AT1G69030	AdCd
BnaA02g14310D	14.182	7.83731	2.92776	2.03314	3.31468	0.938886	0.881507	0.0158984	BnaC02g19180D	14.9023	10.4844	5.08409	8.65191	7.60067	0.87714	0.769375	0.0289312	AT1G69420	AdCd
BnaA02g14320D	7.12657	4.80868	2.39863	3.3133	4.16052	0.82081	0.673729	0.033872	BnaC02g19220D	5.88058	4.31583	2.71243	3.39851	2.51949	0.975194	0.951003	0.016523	.	AdCd
BnaA02g15010D	11.9142	7.1989	6.06729	6.10406	7.1666	0.859845	0.739333	0.0275182	BnaC02g19990D	10.7435	7.94652	8.07362	8.13927	3.8445	0.87287	0.761903	0.0296428	AT1G70570	AdCd
BnaA02g15050D	20.1435	9.82146	7.90806	7.80144	10.2394	0.846629	0.71678	0.0296319	BnaC02g20040D	19.39	16.8075	11.7727	13.5836	6.33879	0.923435	0.852733	0.0220812	AT1G70620	AdCd
BnaA02g15150D	4.86496	2.82242	2.08936	2.96917	2.26021	0.915093	0.837395	0.0192269	BnaC02g20230D	5.81236	2.84112	2.14086	3.25589	2.22145	0.907466	0.823494	0.0243124	AT1G70770	AdCd
BnaA02g15230D	93.0956	50.1405	44.1131	11.8992	10.283	0.94069	0.884898	0.015722	BnaC02g20410D	110.103	68.2208	80.6454	27.6073	49.1627	0.777976	0.605246	0.0485441	AT1G70890	AdCd
BnaA02g15290D	2.28003	1.35688	1.01361	0.769034	0.915566	0.944019	0.891172	0.0154724	BnaC02g20500D	3.79553	2.00982	1.74546	1.57912	0.89181	0.986722	0.973621	0.0156607	AT1G71010	AdCd
BnaA02g15340D	4.43339	2.53862	0.91779	1.33447	2.37582	0.781191	0.610259	0.0406242	BnaC02g20540D	3.66448	1.57117	2.06801	1.57835	0.976951	0.912035	0.831808	0.0235902	AT1G71070	AdCd
BnaA02g15350D	17.3533	11.8602	8.21409	4.38605	4.57727	0.952408	0.907082	0.0144439	BnaC02g20560D	22.8901	12.7077	9.70956	10.1454	6.23136	0.991515	0.983102	0.0152686	AT1G71100	AdCd
BnaA02g15380D	1.07148	1.08886	0.375725	0.676249	0.487381	0.801651	0.642645	0.0371448	BnaC02g20630D	3.40935	2.38348	2.66258	2.68454	1.80243	0.864385	0.747161	0.0312024	AT1G71696	AdCd
BnaA02g15730D	14.9573	6.01764	6.66186	6.65342	6.74043	0.846386	0.71637	0.0296652	BnaC02g20990D	17.582	12.9401	12.8757	12.0163	5.46162	0.901206	0.812171	0.0252773	AT1G72040	AdCd
BnaA02g15950D	4.86292	2.45771	2.23681	0.717197	1.31644	0.909966	0.828039	0.019985	BnaC02g21360D	10.8886	5.7371	6.64195	5.14787	3.4719	0.937587	0.87907	0.0203453	AT1G72340	AdCd
BnaA02g16170D	11.7086	4.19243	2.21809	2.08554	3.41885	0.891934	0.795546	0.0225464	BnaC02g21550D	14.1115	3.15316	3.85379	2.84413	3.67328	0.859631	0.738966	0.0320131	AT1G72810	AdCd
BnaA02g16240D	29.7062	21.856	8.64439	13.8043	16.9557	0.807904	0.652709	0.0360516	BnaC02g21740D	30.0444	21.267	15.4107	16.8113	13.4516	0.991012	0.982105	0.0152686	AT1G73030	AdCd
BnaA02g35860D	12.8043	7.07034	2.26185	6.60555	2.6618	0.927421	0.860109	0.0174348	BnaC02g22230D	58.506	9.95416	8.09398	22.5156	11.0249	0.840321	0.70614	0.0357652	AT1G73500	AdCd
BnaA02g16510D	5.23462	2.52598	1.47089	0.249969	0	0.973428	0.947562	0.0126107	BnaC02g22320D	3.2721	2.1625	1.99484	1.47312	1.6525	0.933693	0.871783	0.0207844	AT1G73650	AdCd
BnaA02g16590D	237.235	239.013	156.165	91.285	115.303	0.804277	0.646862	0.0367273	BnaC02g22500D	212.224	211.291	115.594	173.288	95.1429	0.821164	0.674311	0.0396804	AT1G73885	AdCd
BnaA02g16610D	7.19493	4.72149	3.2585	3.17673	3.7294	0.9185	0.843641	0.0187632	BnaC02g22530D	7.48572	5.16635	4.44858	5.10196	3.17194	0.970235	0.941356	0.0166244	AT1G73980	AdCd
BnaAnng27200D	68.8762	36.7402	20.5959	11.8251	25.9399	0.885862	0.784751	0.0235468	BnaC02g22640D	63.8481	25.9391	21.411	9.04607	24.1602	0.848913	0.720652	0.0339893	AT1G74100	AdCd
BnaA02g16740D	8.81898	6.32203	3.46303	2.8556	3.81872	0.914925	0.837088	0.0192536	BnaC02g22700D	11.7357	8.38399	5.39799	5.93728	4.32432	0.991153	0.982385	0.0152686	AT1G74160	AdCd
BnaA02g19700D	4.02251	3.34984	3.59813	3.14294	2.56739	0.866785	0.751316	0.0263593	BnaC02g23040D	10.4556	6.46058	5.02096	4.34192	3.6606	0.986866	0.973905	0.015525	AT1G80510	AdCd
BnaA02g19850D	8.68712	3.57422	1.75075	2.98669	3.82165	0.824103	0.679145	0.0333271	BnaC02g23220D	4.91376	3.25709	1.27215	1.62955	2.50829	0.831001	0.690562	0.037665	AT1G80280	AdCd
BnaA02g19880D	4.09193	2.30147	0.884796	0.97294	1.10186	0.945935	0.894793	0.0153282	BnaC02g23240D	1.68179	1.06717	1.03356	0.768756	0.716089	0.959261	0.920181	0.0174467	AT1G80260	AdCd
BnaA02g17490D	24.9201	16.6723	12.2589	5.05978	5.88817	0.93696	0.877895	0.0161117	BnaC02g23430D	21.4523	9.68296	6.15857	9.25323	6.79906	0.93172	0.868101	0.0210156	AT1G75810	AdCd
BnaA02g17480D	145.187	69.5129	44.693	7.03475	14.7393	0.952695	0.907628	0.0144255	BnaC02g23440D	33.3916	30.8455	19.408	22.6809	19.4526	0.909499	0.827188	0.0239893	AT1G75800	AdCd
BnaA02g17330D	9.90029	6.91946	3.91642	2.81791	3.27664	0.948306	0.899284	0.01503	BnaC02g23680D	12.8071	11.8351	8.62462	10.0388	3.8882	0.854767	0.730626	0.032955	AT1G75600	AdCd
BnaA02g18180D	6.15739	3.85953	2.81645	2.49474	1.10317	0.995627	0.991274	0.0102223	BnaC02g24170D	6.01085	0.998992	1.39705	1.38344	0.247668	0.917271	0.841385	0.0229182	AT1G76600	AdCd
BnaA02g17730D	13.1942	9.04608	8.48082	7.82762	8.3024	0.920535	0.847385	0.0185384	BnaC02g24310D	8.16011	6.88193	6.77479	6.48219	4.52516	0.902206	0.813975	0.0251284	AT1G76820	AdCd
BnaA02g36050D	7.25722	4.9203	2.75959	3.35094	4.06697	0.8631	0.744942	0.0269698	BnaC02g24660D	5.62102	4.47994	2.0074	3.92784	2.87901	0.836993	0.700558	0.0364579	AT1G77740	AdCd
BnaA02g19040D	7.68163	6.25313	6.80966	5.10263	5.62059	0.782163	0.611779	0.0404673	BnaC02g25220D	15.5736	14.5617	10.0011	8.33305	6.48453	0.915756	0.838608	0.023137	AT1G78810	AdCd
BnaAnng27100D	51.7451	39.8436	0	0	0	0.909443	0.827087	0.0200757	BnaC02g25420D	153.438	151.473	127.832	144.926	101.045	0.784775	0.615872	0.0470983	AT1G79040	AdCd
BnaA02g21060D	7.15375	4.20864	4.66965	2.86105	3.51431	0.871258	0.75909	0.0256576	BnaC02g26350D	12.9678	8.50288	5.62541	6.99678	5.10574	0.980426	0.961236	0.016523	AT4G04740	AdCd
BnaA02g20910D	25.6502	12.5363	11.58	5.86627	8.01821	0.923597	0.853032	0.0179988	BnaC02g26490D	10.7327	7.02644	3.63666	5.36106	3.74267	0.964198	0.929678	0.0169757	AT4G03180	AdCd
BnaA02g20740D	18.0482	6.89114	2.7755	2.76033	3.3029	0.94162	0.886649	0.0156252	BnaC02g27200D	11.0234	8.71805	7.24572	6.02614	3.22035	0.951404	0.905169	0.0184427	AT4G02715	AdCd
BnaA02g20760D	2.79405	4.74111	4.67234	9.08377	12.7903	-0.819919	0.672268	0.0340184	BnaC02g27250D	35.6069	23.6262	18.2236	22.6617	16.9413	0.964717	0.93068	0.0169757	AT4G02725	AdCd
BnaA02g20780D	85.6339	43.0776	24.1207	26.3514	32.0243	0.916135	0.839304	0.0190963	BnaC02g27270D	16.1313	10.976	6.9114	7.58765	5.53625	0.991116	0.98231	0.0152686	AT4G02730	AdCd
BnaA02g20560D	2.23647	1.25761	1.86787	1.19637	0.971539	0.775417	0.601272	0.0416943	BnaC02g27290D	4.27287	4.00575	2.59994	2.72545	1.43931	0.91282	0.833241	0.0234523	AT4G02460	AdCd
BnaA02g36530D	7.72788	4.62957	3.70957	2.99787	2.40267	0.98671	0.973596	0.0110834	BnaC02g27370D	9.07823	8.91418	6.81066	8.09793	5.52715	0.833491	0.694707	0.0371553	AT4G02400	AdCd
BnaAnng13630D	57.9228	44.672	22.5575	22.4956	30.8494	0.862497	0.743901	0.0271021	BnaC02g27420D	70.7418	34.4771	29.5388	36.6574	29.9714	0.910991	0.829905	0.0237443	AT4G00300	AdCd
BnaA02g36380D	37.1573	28.6057	22.6407	12.5601	9.28624	0.932012	0.868646	0.016775	BnaC02g27710D	36.1317	19.0779	15.6252	11.2531	16.0574	0.895445	0.801822	0.0262204	AT4G01150	AdCd
BnaA02g20270D	27.6601	19.1879	5.54029	6.75473	9.79959	0.891787	0.795283	0.0225716	BnaC02g27750D	8.50841	7.04366	1.85712	2.09581	3.48505	0.837146	0.700814	0.0364272	AT4G01070	AdCd
BnaA02g20510D	8.65321	5.6578	5.10329	3.26504	3.98591	0.921567	0.849286	0.0183905	BnaC02g28100D	2.95568	1.67065	2.08448	1.70572	0.979038	0.895594	0.802089	0.0262204	AT4G02260	AdCd
BnaA02g21380D	11.6389	7.66295	0.269875	0.928342	0.933753	0.93055	0.865924	0.0169647	BnaC02g28290D	14.5498	6.78132	7.38278	5.85236	2.45391	0.958636	0.918983	0.0175823	AT4G12330	AdCd
BnaA02g21470D	5.32578	1.44592	0.947987	1.49332	1.51372	0.867812	0.753097	0.0261976	BnaC02g28500D	8.52174	4.11807	2.84614	3.24805	1.91838	0.981218	0.962788	0.016523	AT4G12250	AdCd
BnaA02g23230D	14.0865	10.3253	5.72179	5.81183	2.41286	0.983483	0.967239	0.0112916	BnaC02g28690D	11.4488	3.3725	2.84019	3.82377	3.18679	0.884915	0.783075	0.0277842	.	AdCd
BnaA02g22000D	17.6116	7.8288	5.24169	4.86491	7.20899	0.874566	0.764866	0.0251716	BnaC02g29180D	1.80154	1.3585	1.16135	1.02354	0.683527	0.980708	0.961788	0.016523	AT4G10430	AdCd
BnaA02g23500D	35.6253	18.6803	11.0205	16.6075	18.8304	0.824487	0.679778	0.0332574	BnaC02g29350D	37.3088	34.9172	21.998	26.5269	17.7334	0.91332	0.834154	0.0233876	AT4G10060	AdCd
BnaA02g23010D	31.4995	20.5215	15.9976	22.4999	12.4831	0.927525	0.860302	0.0174149	BnaC02g29690D	14.2512	9.94688	7.13419	12.5816	5.43154	0.794966	0.631971	0.0449501	.	AdCd
BnaA02g36640D	9.0109	9.07007	5.4623	6.63496	5.04067	0.858383	0.736821	0.0277199	BnaC02g30110D	22.8894	8.47438	6.35688	8.59602	5.14515	0.939868	0.883351	0.0200769	AT5G43130	AdCd
BnaA02g22260D	3.08303	1.36115	1.92905	1.22839	0.801624	0.889258	0.790781	0.0230086	BnaC02g30280D	1.38335	1.30336	0.817676	1.00843	0.605703	0.901597	0.812878	0.0252176	AT5G43500	AdCd
BnaA02g22280D	19.1984	8.67135	3.83519	5.94958	5.11631	0.939978	0.883559	0.0158046	BnaC02g30320D	4.25367	2.54465	2.06372	2.43986	1.49123	0.977908	0.956304	0.016523	AT5G43710	AdCd
BnaA02g22440D	5.15902	4.35476	3.41061	2.79934	1.96375	0.952847	0.907916	0.01441	BnaC02g30680D	19.8978	8.83535	10.6087	5.78285	4.36924	0.928782	0.862636	0.0214505	AT5G43950	AdCd
BnaA02g22450D	6.10909	4.96736	3.42564	1.83576	2.22396	0.90481	0.818681	0.020724	BnaC02g30730D	9.48544	6.237	5.96837	3.87988	2.41889	0.952974	0.90816	0.0182493	AT5G43990	AdCd
BnaA02g22640D	6.05723	4.47396	3.69775	3.8061	3.20467	0.995851	0.991719	0.0102223	BnaC02g31010D	45.4162	20.8576	9.45637	14.0976	10.7766	0.95472	0.911491	0.0180513	.	AdCd
BnaA02g36650D	2.60817	1.70453	0.816214	0.474525	0.177043	0.976981	0.954491	0.0119184	BnaC02g31510D	3.75108	2.34835	1.84379	1.60432	1.7354	0.949989	0.902479	0.0187134	AT5G45300	AdCd
BnaA02g24020D	13.7786	4.60933	2.493	7.9635	3.26308	0.833946	0.695467	0.0316648	BnaC02g31730D	41.6454	18.2182	12.6729	17.7069	8.70932	0.963172	0.927699	0.0169757	AT5G45510	AdCd
BnaA02g24140D	5.76897	3.0236	1.41481	3.6538	2.04425	0.853646	0.728712	0.0285453	BnaC02g31920D	5.33687	3.2123	1.10918	3.17933	1.10682	0.910007	0.828112	0.0238897	AT5G45900	AdCd
BnaA02g24150D	84.5311	39.9589	30.1974	48.4059	26.6427	0.915304	0.837782	0.0191964	BnaC02g31930D	40.3098	5.29318	4.50971	3.96004	2.17385	0.910671	0.829321	0.0237721	AT5G45930	AdCd
BnaA02g24340D	2.99101	2.2527	2.06543	1.76982	1.56468	0.980869	0.962105	0.0115195	BnaC02g32110D	12.9667	5.41409	5.20888	3.56252	3.2374	0.945906	0.894739	0.019139	AT5G46170	AdCd
BnaA02g36790D	44.8996	19.4368	21.5028	4.76759	12.6591	0.868531	0.754347	0.0260806	BnaC02g32490D	5.19897	1.74014	2.21958	0.849038	0.283717	0.937053	0.878068	0.020424	AT5G46610	AdCd
BnaA02g24670D	3.82251	1.92944	1.56935	2.046	0.884181	0.961401	0.924293	0.0136212	BnaC02g32710D	14.374	7.28106	2.36492	8.55305	6.21059	0.787869	0.620737	0.0464779	AT5G46780	AdCd
BnaA02g24720D	5.94259	5.35688	4.36569	3.30844	2.21444	0.902895	0.815219	0.0209803	BnaC02g32760D	12.6636	9.6175	6.94285	8.43289	6.37988	0.975529	0.951657	0.016523	.	AdCd
BnaA02g24770D	1.04891	0.0775835	0.265284	0.275895	0.240196	0.790474	0.624849	0.0390546	BnaC02g32860D	2.18392	2.24047	1.23311	1.35521	0.886	0.868263	0.753882	0.0304723	AT5G46860	AdCd
BnaA02g24780D	2.11727	1.58509	1.02245	1.15765	0.585284	0.983441	0.967157	0.0112916	BnaC02g32900D	1.63024	0.769825	0.626445	0.405069	0.344894	0.969998	0.940895	0.0166597	AT5G46910	AdCd
BnaA02g24890D	3.30295	2.60267	1.81295	1.62351	0.873838	0.972928	0.946589	0.012623	BnaC02g33040D	2.83192	1.18146	1.74727	1.72514	1.32864	0.774125	0.59927	0.0493758	AT5G47010	AdCd
BnaA02g24970D	4.60258	2.47166	1.69441	2.8463	1.45119	0.921211	0.84863	0.0184446	BnaC02g33110D	5.08647	4.77022	1.41585	3.66055	1.63592	0.814212	0.662942	0.0411347	AT5G47090	AdCd
BnaA02g25010D	15.7135	10.0568	6.02599	9.89262	5.09586	0.943905	0.890956	0.0154724	BnaC02g33150D	28.9768	14.9565	19.5305	11.6744	12.6812	0.849834	0.722218	0.0338341	.	AdCd
BnaA02g25560D	4.31695	2.70087	3.4786	3.37332	2.20734	0.777399	0.604349	0.0413025	BnaC02g33360D	14.5879	6.94748	8.2562	5.3765	4.00305	0.930945	0.866659	0.0211045	AT5G47570	AdCd
BnaA02g25580D	23.3705	13.0485	7.54833	12.6851	8.50267	0.932338	0.869253	0.0167403	BnaC02g33380D	17.4608	16.1291	3.88188	9.79694	3.41761	0.869418	0.755887	0.0302719	AT5G47620	AdCd
BnaA02g25600D	57.0466	44.4509	18.1015	35.1044	15.507	0.919927	0.846266	0.0186205	BnaC02g33400D	35.4484	24.9697	11.2294	19.4591	11.2411	0.948372	0.89941	0.0188748	AT5G47670	AdCd
BnaA02g27160D	60.3186	51.8952	32.3081	26.2745	17.1758	0.945235	0.89347	0.0153532	BnaC02g33640D	35.2924	30.0455	30.9836	27.2189	17.7797	0.843423	0.711362	0.0350529	AT2G01110	AdCd
BnaA02g27140D	32.6619	18.8893	17.2864	17.4719	9.65341	0.979038	0.958514	0.0115458	BnaC02g33660D	47.3274	37.5196	25.9211	31.5425	17.4281	0.96395	0.929199	0.0169757	AT2G01140	AdCd
BnaA02g36840D	14.1916	3.49427	1.55208	3.71782	2.54987	0.899036	0.808265	0.0215862	BnaC02g33670D	12.2933	3.6326	2.08588	4.37251	0.726882	0.944542	0.89216	0.0194408	AT2G01150	AdCd
BnaA02g27040D	3.90304	4.27314	1.31186	2.37233	1.71688	0.769353	0.591904	0.0427869	BnaC02g33830D	7.39438	5.8517	3.62519	3.74982	1.88149	0.974443	0.949539	0.016523	AT2G01260	AdCd
BnaA02g27010D	69.8745	59.9065	51.874	23.8766	15.5114	0.8556	0.732052	0.0281825	BnaC02g33880D	21.2675	13.4379	14.3152	10.1087	9.48606	0.930983	0.86673	0.0211045	AT2G01290	AdCd
BnaA02g27000D	4.90182	3.70472	0.66365	1.30769	2.03733	0.829195	0.687565	0.0325312	BnaC02g33890D	10.1693	2.63817	1.72714	2.84812	2.79364	0.865961	0.749889	0.0309006	AT2G01300	AdCd
BnaA02g26980D	19.5432	16.7892	6.4817	12.9474	9.15153	0.842695	0.710135	0.0302544	BnaC02g33930D	18.5472	16.5066	9.42399	11.0758	9.20111	0.925015	0.855652	0.0219367	AT2G01340	AdCd
BnaA02g25750D	77.7437	51.0592	59.2792	28.9229	18.8957	0.865577	0.749223	0.0265498	BnaC02g33990D	56.7516	39.2799	43.1856	25.9637	22.332	0.887935	0.788429	0.0273606	AT2G01590	AdCd
BnaA02g25770D	5.94402	3.70128	3.93149	4.94629	2.59104	0.809188	0.654785	0.0358405	BnaC02g34010D	7.12563	3.79922	2.69178	4.24967	2.46371	0.927463	0.860187	0.0217095	AT2G01600	AdCd
BnaA02g25820D	33.6711	33.1949	11.6713	11.7836	8.53942	0.87495	0.765537	0.0250893	BnaC02g34060D	38.7152	30.1576	27.2082	26.5153	20.9183	0.993512	0.987065	0.0152686	AT2G01620	AdCd
BnaA02g25830D	14.9594	6.86648	8.80522	7.04857	4.71724	0.909888	0.827897	0.0199981	BnaC02g34070D	6.36581	3.68488	4.4586	3.56532	2.56243	0.907091	0.822814	0.024378	AT2G01630	AdCd
BnaA02g26120D	4.70285	1.26537	2.33995	1.46687	1.82639	0.774837	0.600372	0.0417998	BnaC02g34220D	20.4376	13.846	12.3185	15.7169	10.181	0.908938	0.826168	0.0240561	AT2G01970	AdCd
BnaA02g26190D	20.6982	10.4936	9.74624	8.3708	3.57811	0.980167	0.960728	0.0115195	BnaC02g34300D	12.815	7.64925	7.92301	6.95659	5.25278	0.961257	0.924015	0.0170691	AT2G02080	AdCd
BnaA02g26360D	7.86204	3.79643	2.64115	3.86287	2.66791	0.935228	0.874652	0.0163411	BnaC02g34430D	6.44486	5.49132	3.11731	3.96869	2.40163	0.947545	0.897842	0.0189927	AT2G02370	AdCd
BnaA02g26420D	5.50332	4.26126	1.5991	2.81576	1.81241	0.928717	0.862515	0.0172218	BnaC02g34540D	3.39679	3.13776	0.881792	1.75666	1.3506	0.843148	0.710899	0.035116	AT2G02450	AdCd
BnaA02g26460D	193.224	161.125	79.3832	112.322	79.5589	0.931401	0.867509	0.0168597	BnaC02g34580D	57.2694	48.6787	27.1423	29.9775	22.019	0.952735	0.907703	0.0182576	AT2G02510	AdCd
BnaA02g36940D	50.4184	15.9674	0.464132	14.9738	13.8365	0.84771	0.718612	0.029466	BnaC02g35030D	125.1	115.194	67.5324	70.6739	45.3013	0.930177	0.865229	0.0212334	AT2G03440	AdCd
BnaA02g36970D	3.23889	2.27746	0.317708	0.333703	0.14242	0.944137	0.891396	0.0154724	BnaC02g35070D	1.4072	0.799619	0.679338	0.619142	0.744517	0.892615	0.796761	0.0267086	AT2G03600	AdCd
BnaAnng29760D	21.3931	16.6608	11.2977	11.7035	9.21344	0.985963	0.972122	0.0111856	BnaC02g35090D	43.6365	28.3522	22.8774	25.7665	15.5556	0.987881	0.975909	0.015525	AT2G03680	AdCd
BnaAnng29750D	24.0102	9.66457	8.36583	11.1872	8.55184	0.896091	0.80298	0.0220442	BnaC02g35100D	10.2964	7.41258	5.02721	6.27703	4.02297	0.982679	0.965657	0.016523	AT2G03690	AdCd
BnaA02g27270D	240.779	161.269	104.008	66.2815	52.794	0.973838	0.948361	0.012526	BnaC02g35140D	134.972	103.637	98.234	41.5671	49.9617	0.849501	0.721652	0.0338904	AT2G03750	AdCd
BnaA02g27310D	2.4595	2.50752	2.15352	1.60925	1.2378	0.799221	0.638755	0.0375166	BnaC02g35210D	5.34929	1.82791	0.935228	1.27597	0.946732	0.942963	0.889179	0.0196597	AT2G03800	AdCd
BnaA02g27480D	15.1687	10.5908	7.17532	5.02307	3.08493	0.978737	0.957926	0.0115697	BnaC02g35470D	22.7308	23.1838	8.57194	10.9473	6.43257	0.865117	0.748427	0.0310464	AT3G25545	AdCd
BnaA02g27740D	6.36679	2.01004	1.58908	3.31299	1.75838	0.849717	0.722018	0.0291979	BnaC02g35850D	8.35961	5.76308	4.46251	4.58749	3.31004	0.999396	0.998793	0.00947374	AT3G25990	AdCd
BnaA02g27760D	13.0332	10.1915	5.44778	7.09865	4.02998	0.967623	0.936294	0.013113	BnaC02g35870D	14.4258	10.6158	6.15522	9.4034	5.93978	0.942034	0.887429	0.0197186	AT3G26030	AdCd
BnaA02g27780D	4.22537	2.26798	1.77435	2.58738	1.18024	0.939049	0.881813	0.0158984	BnaC02g35890D	4.63251	2.43841	1.62217	1.43511	1.48849	0.957959	0.917686	0.0177001	AT3G26100	AdCd
BnaA02g28030D	6.61646	4.95406	5.42666	4.84864	2.92769	0.868209	0.753786	0.0261301	BnaC02g36060D	23.2828	17.7577	11.5515	14.33	8.45152	0.976879	0.954292	0.016523	AT3G26360	AdCd
BnaA02g28040D	3.88016	2.61491	3.25987	1.645	1.10362	0.819015	0.670785	0.0341736	BnaC02g36080D	5.83993	4.84601	3.74747	4.21915	2.06202	0.927802	0.860816	0.0216544	AT3G26380	AdCd
BnaA02g28130D	1270.88	1109.56	644.228	505.192	347.445	0.935745	0.875619	0.0162812	BnaC02g36210D	1019.2	548.348	543.646	354.483	491.788	0.874667	0.765043	0.0293572	AT3G26520	AdCd
BnaA02g28150D	69.8644	32.2167	37.0019	20.6737	11.1267	0.943962	0.891064	0.0154724	BnaC02g36240D	579.865	243.986	340.601	222.234	167.513	0.891838	0.795375	0.0267887	AT3G26650	AdCd
BnaA02g28190D	16.0502	11.7507	9.36585	7.80258	5.02721	0.983808	0.967878	0.0112916	BnaC02g36280D	13.9684	10.1688	9.71647	9.86853	7.59503	0.976976	0.954483	0.016523	AT3G26730	AdCd
BnaA02g28260D	27.4357	27.182	2.29969	7.42937	7.29969	0.813326	0.6615	0.0351397	BnaC02g36330D	10.2159	0	0	0.0604125	0	0.880778	0.77577	0.0283697	AT3G26770	AdCd
BnaA02g28270D	16.189	16.7012	8.16133	10.4288	6.31642	0.855781	0.732361	0.0281663	BnaC02g36340D	25.1712	18.0098	12.5937	18.1236	13.0628	0.917159	0.841181	0.0229382	AT3G26780	AdCd
BnaA02g28290D	10.1329	5.25784	5.95763	4.01369	3.02899	0.938804	0.881353	0.0158984	BnaC02g36370D	14.8887	11.0643	7.00056	8.74772	6.53172	0.974362	0.949382	0.016523	AT3G26810	AdCd
BnaA02g28420D	19.2172	10.3678	4.87812	9.68325	5.01487	0.945861	0.894654	0.0153376	BnaC02g36500D	12.9468	10.2952	5.6537	9.38843	4.97755	0.903955	0.817135	0.0248787	AT5G41060	AdCd
BnaA02g28610D	24.8832	5.50311	10.6063	8.85918	3.39257	0.872136	0.760621	0.0255607	BnaC02g36650D	27.1825	17.471	11.8901	15.4951	9.00867	0.981657	0.963651	0.016523	AT3G27090	AdCd
BnaA02g28720D	12.0734	11.0389	9.88618	11.1347	6.06459	0.779071	0.606951	0.0410258	BnaC02g36780D	13.5636	7.93165	7.47813	7.91007	5.02243	0.968432	0.937861	0.0168248	AT3G27240	AdCd
BnaA02g28940D	2.36404	1.36815	0.870722	0.888405	0.310114	0.999488	0.998976	0.0086482	BnaC02g36840D	3.56237	2.19062	1.16018	1.55968	1.33874	0.953595	0.909344	0.0181852	AT3G27430	AdCd
BnaA02g28950D	12.219	5.59916	3.76245	4.1108	1.43541	0.990606	0.981301	0.0107834	BnaC02g36850D	6.22946	3.93178	4.43481	5.27379	2.32241	0.784076	0.614776	0.0472234	AT3G27460	AdCd
BnaA02g29290D	2.2273	0.584425	0.143738	1.4275	0.128431	0.800091	0.640145	0.0374114	BnaC02g37340D	1.2354	0.345684	0.131447	0.156146	0.334151	0.867474	0.752511	0.0306283	AT3G28420	AdCd
BnaA02g29300D	19.4914	14.8574	6.59263	11.9988	7.84459	0.909692	0.82754	0.0200287	BnaC02g37350D	37.1091	21.255	12.6703	15.4078	12.1991	0.972085	0.94495	0.016523	AT3G28450	AdCd
BnaA02g29350D	10.8838	5.05151	4.22871	5.72513	4.02794	0.915509	0.838156	0.019176	BnaC02g37410D	7.95076	7.38394	3.53818	6.14427	2.04693	0.84582	0.715412	0.0345945	AT3G28690	AdCd
BnaA02g29380D	25.1868	17.7588	12.8867	14.8789	10.4212	0.992037	0.984137	0.0103311	BnaC02g37440D	42.0914	23.2015	11.4167	17.4278	13.0626	0.955945	0.91383	0.017969	AT3G28740	AdCd
BnaA02g36990D	5.82737	2.28181	0.570865	1.18949	1.1781	0.929625	0.864202	0.0170929	BnaC02g37550D	2.98429	3.31625	0	0.397358	0	0.818948	0.670675	0.0401184	AT3G28857	AdCd
BnaA02g29730D	23.7057	10.1028	3.75842	8.07536	5.52379	0.935551	0.875255	0.0163059	BnaC02g37740D	24.9882	21.1631	9.66448	14.3104	10.5412	0.914638	0.836563	0.0232538	AT3G29170	AdCd
BnaA02g29780D	20.5739	18.7272	9.8533	14.4379	8.9737	0.892866	0.79721	0.022394	BnaC02g37830D	25.7883	16.2752	11.6155	7.24514	9.0746	0.945957	0.894834	0.019139	AT3G29270	AdCd
BnaA02g29820D	9.7795	3.15424	4.54204	4.48407	2.84035	0.865794	0.749599	0.0265275	BnaC02g37900D	11.1447	7.14528	5.74173	7.74831	3.68073	0.935366	0.874909	0.0205896	AT3G29310	AdCd
BnaA02g29880D	16.9943	8.74802	8.38159	6.61638	4.29268	0.974669	0.949981	0.012278	BnaC02g37960D	12.5207	10.1381	7.37859	8.14757	3.97566	0.954756	0.911558	0.0180513	AT3G29390	AdCd
BnaA02g29900D	20.7203	12.1222	7.36821	11.0368	6.05563	0.969214	0.939375	0.012858	BnaC02g37970D	17.5578	12.126	5.91966	9.2968	6.71941	0.94683	0.896487	0.0190339	AT3G29400	AdCd
BnaAnng40170D	27.0097	21.0759	14.1718	10.0425	6.6635	0.960949	0.923423	0.0136533	BnaC02g38050D	4.33908	0.78674	0.653726	0.956586	0.405609	0.912927	0.833436	0.0234357	AT3G29690	AdCd
BnaAnng21530D	4.73925	0.886875	0.668552	1.07617	1.21903	0.841783	0.708599	0.0303739	BnaC02g38080D	1.92263	1.93275	0.523462	0.414993	0.35854	0.855203	0.731372	0.0328771	AT3G30180	AdCd
BnaAnng07920D	6.15213	3.44674	4.43066	2.64836	1.36118	0.883824	0.781146	0.0238319	BnaC02g38240D	13.5123	7.45499	8.27898	7.34052	6.392	0.918461	0.84357	0.0227835	AT3G30841	AdCd
BnaAnng07930D	1.23029	0.466913	0.559882	0.328865	0.169619	0.944276	0.891658	0.0154641	BnaC02g38250D	1.40811	0.94904	0.704873	0.541745	0.38796	0.987494	0.975145	0.015525	AT5G47820	AdCd
BnaAnng07940D	10.5637	2.18123	2.73168	1.77649	1.90256	0.889048	0.790406	0.0230361	BnaC02g38260D	24.1035	6.01162	6.17639	5.72698	4.99807	0.900018	0.810033	0.025491	AT5G47830	AdCd
BnaAnng36390D	39.9003	22.4269	11.7949	25.5784	15.2801	0.871014	0.758666	0.0256887	BnaC02g38370D	35.2874	26.0825	13.0782	28.4326	11.9203	0.832597	0.693217	0.0373515	AT5G48150	AdCd
BnaA02g30100D	9.85923	7.42127	2.5552	3.75677	2.03023	0.956466	0.914827	0.0141388	BnaC02g38520D	27.636	8.55036	6.01163	9.57904	7.23863	0.895285	0.801535	0.0262442	AT5G48380	AdCd
BnaA02g30110D	16.5794	7.01895	3.07621	9.51042	6.33499	0.808026	0.652905	0.0360295	BnaC02g38530D	25.883	16.3433	16.0085	14.3776	13.9267	0.943476	0.890147	0.019583	AT5G48385	AdCd
BnaA02g30430D	9.02978	8.314	6.90875	4.26004	1.42419	0.845632	0.715093	0.0297816	BnaC02g38760D	7.02571	4.8502	4.01209	4.27983	2.55997	0.98846	0.977054	0.015525	AT5G48830	AdCd
BnaA02g30520D	4.93782	3.40761	2.37964	1.73649	1.5609	0.974912	0.950453	0.0122127	BnaC02g38890D	5.30504	4.43053	3.85994	1.78662	2.81747	0.793646	0.629874	0.0452527	AT5G48960	AdCd
BnaA02g30850D	3.27117	1.44739	1.09922	1.82525	0.812478	0.919745	0.845931	0.0186504	BnaC02g39050D	10.6048	2.77814	1.2079	2.48999	1.23342	0.931994	0.868614	0.0209757	AT5G49390	AdCd
BnaA02g30950D	5.16235	4.05381	1.86171	2.18294	1.31404	0.963653	0.928628	0.0133005	BnaC02g39240D	8.86268	5.86967	2.90122	4.91452	3.08933	0.947646	0.898032	0.0189927	AT5G49610	AdCd
BnaA02g30980D	1.02542	0.381505	0.234367	0.229433	0.173169	0.958335	0.918406	0.013963	BnaC02g39290D	5.64074	3.3825	2.03208	3.03805	1.4739	0.973312	0.947336	0.016523	AT5G29000	AdCd
BnaA02g30990D	1.09242	1.06053	0.7946	0.632525	0.672716	0.855158	0.731296	0.0282642	BnaC02g39300D	3.78477	1.40568	2.056	1.51854	1.21139	0.871976	0.760341	0.0297907	AT5G28840	AdCd
BnaA02g31000D	16.4801	10.4523	3.29812	5.54612	5.27537	0.928035	0.86125	0.0173263	BnaC02g39310D	12.5565	5.71708	6.3513	3.08994	4.85222	0.868517	0.754322	0.0304227	AT5G28770	AdCd
BnaA02g31010D	12.8669	9.42718	8.94654	6.84689	4.57311	0.952562	0.907374	0.0144255	BnaC02g39330D	20.467	15.7668	12.527	13.391	8.5053	0.984377	0.968998	0.016523	AT5G28740	AdCd
BnaAnng11530D	6.20989	4.29953	3.36956	2.44768	1.73035	0.979879	0.960162	0.0115195	BnaC02g39430D	7.5935	6.1906	4.59837	4.21195	2.25575	0.961687	0.924843	0.0170509	AT5G28590	AdCd
BnaAnng11500D	13.4895	10.5631	7.4755	9.5491	7.02336	0.957901	0.917573	0.0140417	BnaC02g39460D	19.5889	14.8124	9.32911	15.7883	4.84314	0.858395	0.736842	0.0322774	.	AdCd
BnaAnng11430D	3.3727	1.46103	1.62194	1.51619	1.07983	0.928563	0.862229	0.0172519	BnaC02g39530D	2.52822	1.48192	1.39705	1.15576	0.866008	0.977864	0.956219	0.016523	AT5G27970	AdCd
BnaA02g31060D	6.16252	2.88272	1.11311	1.73385	1.09723	0.968277	0.93756	0.0130129	BnaC02g39650D	6.08321	5.18252	2.72519	4.16517	2.27683	0.914641	0.836569	0.0232538	AT5G27240	AdCd
BnaA02g31180D	15.4945	9.9713	8.37814	7.83702	3.88849	0.987875	0.975898	0.0110553	BnaC02g39740D	14.1835	9.54524	7.58788	10.6328	4.6592	0.907214	0.823038	0.024357	AT5G27470	AdCd
BnaA02g31190D	3.71505	2.11467	1.92695	1.54992	1.087	0.981451	0.963247	0.0115195	BnaC02g39760D	8.34168	4.01753	5.76119	4.03444	2.8033	0.862561	0.744012	0.0315097	AT5G27540	AdCd
BnaA02g31250D	5.98359	2.94471	4.37837	3.3467	2.74383	0.800615	0.640985	0.0373256	BnaC02g39810D	6.79605	2.29141	2.90301	2.87596	1.69313	0.903361	0.81606	0.0249616	AT5G27690	AdCd
BnaA02g31310D	5.90013	2.78729	2.30947	3.5298	1.98211	0.90409	0.817379	0.0208399	BnaC02g39890D	9.4709	7.52198	5.06919	6.51273	3.16438	0.947026	0.896859	0.0189967	AT5G27840	AdCd
BnaA02g31320D	35.9835	19.5158	11.3017	20.512	11.662	0.927521	0.860296	0.0174149	BnaC02g39900D	59.9873	49.8634	30.6972	44.0363	21.3911	0.915134	0.837471	0.0231942	AT5G27850	AdCd
BnaA02g31370D	5.43635	2.28235	0.587646	1.92412	1.50383	0.898396	0.807116	0.0216623	BnaC02g39950D	6.49818	5.21711	3.60843	5.19855	4.51514	0.802134	0.643418	0.043525	AT5G27930	AdCd
BnaA02g31390D	1.24531	0.663105	0.584113	0.963977	0.378673	0.834889	0.69704	0.031502	BnaC02g39980D	2.9765	1.78675	2.37455	2.06721	1.57843	0.803837	0.646153	0.0432018	AT5G27030	AdCd
BnaA02g31490D	5.36412	4.22858	4.15203	3.36312	1.77585	0.898836	0.807906	0.0216106	BnaC02g40060D	5.04677	2.92666	2.02397	2.05932	1.49119	0.99069	0.981467	0.0152686	AT5G26760	AdCd
BnaA02g31560D	5.15214	2.53849	0.949828	2.80082	1.78247	0.863825	0.746194	0.0268531	BnaC02g40200D	3.36715	2.48808	1.91214	1.77966	0.926106	0.982276	0.964866	0.016523	AT5G26210	AdCd
BnaA02g31580D	141.559	82.298	54.2672	84.6925	46.4976	0.947105	0.897007	0.0151288	BnaC02g40260D	112.919	82.952	81.6483	90.4278	47.3503	0.876439	0.768146	0.0290373	.	AdCd
BnaA02g31710D	13.2024	9.85005	7.06504	8.67743	5.13921	0.975312	0.951233	0.0121628	BnaC02g40340D	10.7654	5.21052	5.09926	5.80194	4.71658	0.902886	0.815202	0.0250049	AT5G26710	AdCd
BnaA02g31820D	2.85176	2.88973	1.28992	1.22256	0.851876	0.872134	0.760617	0.0255607	BnaC02g40450D	8.57457	2.01723	1.71447	1.22844	1.59972	0.899752	0.809553	0.0255507	AT5G25930	AdCd
BnaA02g32190D	26.2541	9.58632	6.55818	9.01506	5.9167	0.93852	0.880819	0.0159269	BnaC02g40870D	31.0472	18.9382	13.0813	18.1306	11.8292	0.961567	0.924611	0.0170509	AT5G25140	AdCd
BnaA02g32370D	1.73582	0.604166	0.619743	0.525357	0.155105	0.960311	0.922198	0.0137526	BnaC02g41080D	5.77853	4.14958	4.31222	2.54453	0.989017	0.885083	0.783371	0.0277822	AT5G24750	AdCd
BnaA02g32410D	15.3758	7.90067	8.9882	5.75027	3.07922	0.942696	0.888675	0.0155589	BnaC02g41120D	23.8503	12.4257	10.5216	12.5909	7.78836	0.962391	0.926197	0.0169757	AT5G24610	AdCd
BnaA02g32850D	2.64053	2.83739	1.88288	2.12981	1.84974	0.775389	0.601227	0.0416973	BnaC02g41600D	5.41486	3.84492	1.77976	2.8095	1.77962	0.956681	0.915238	0.0177984	AT5G23540	AdCd
BnaA02g32870D	11.1818	5.8052	3.99017	7.6965	3.84886	0.862931	0.74465	0.0269963	BnaC02g41620D	15.0862	10.2114	7.6449	6.88844	6.60909	0.977003	0.954534	0.016523	AT5G23450	AdCd
BnaA02g32920D	23.5757	13.5765	9.27331	10.5581	7.46334	0.985732	0.971668	0.0111856	BnaC02g41660D	23.1282	20.0804	9.65326	11.527	8.81187	0.929991	0.864882	0.0212767	AT5G23350	AdCd
BnaA02g33010D	2.56946	1.0276	0.77218	1.07048	0.190143	0.967322	0.935711	0.0131661	BnaC02g41760D	3.59349	1.7943	1.95567	1.71476	1.31034	0.939078	0.881868	0.0201641	AT5G23150	AdCd
BnaAnng06810D	3.83556	3.30396	1.63319	1.451	1.00743	0.9389	0.881533	0.0158984	BnaC02g42040D	4.81611	3.72384	2.55993	2.85927	1.69157	0.983866	0.967993	0.016523	AT5G61150	AdCd
BnaA06g26010D	16.0139	11.6039	9.79551	7.03743	4.65447	0.966508	0.934138	0.0131937	BnaC02g42220D	12.9771	11.0136	8.75303	11.3672	8.19387	0.868523	0.754332	0.0304227	AT5G23280	AdCd
BnaA02g33610D	7.56683	6.31002	5.84722	5.17064	2.55926	0.888333	0.789136	0.0231321	BnaC02g42350D	4.63223	3.13567	3.23726	2.10735	2.65557	0.859313	0.738419	0.0320676	AT5G62890	AdCd
BnaA02g33910D	48.2236	12.4827	7.68841	10.7263	8.83104	0.911298	0.830465	0.0198007	BnaC02g42720D	64.1089	39.4481	23.6252	37.9915	19.6523	0.954414	0.910907	0.0180695	AT5G63790	AdCd
BnaA02g34020D	32.1891	11.8874	10.9336	9.83608	7.33051	0.943925	0.890994	0.0154724	BnaC02g42880D	17.6503	12.4543	9.07252	7.56126	4.69186	0.989471	0.979053	0.015525	AT5G64030	AdCd
BnaA02g34040D	8.47805	5.54964	3.45565	6.02032	3.10625	0.903466	0.816251	0.0209056	BnaC02g42900D	11.051	5.4755	4.21431	7.98812	3.55713	0.839597	0.704924	0.0358829	AT5G64070	AdCd
BnaA02g34200D	25.6634	4.46475	3.37189	1.7474	1.73216	0.919698	0.845844	0.0186529	BnaC02g43080D	20.3764	16.0112	10.6295	15.2773	6.68071	0.911433	0.83071	0.0236713	AT5G64410	AdCd
BnaA02g34420D	506.884	255.571	118.586	166.543	64.3696	0.989831	0.979765	0.0108461	BnaC02g43350D	200.325	145.606	117.147	143.368	110.863	0.957083	0.916007	0.0177587	AT5G64840	AdCd
BnaA02g34470D	73.1368	50.1946	53.6414	42.8664	31.4191	0.937889	0.879637	0.0160035	BnaC02g43410D	66.1191	60.362	48.0179	37.3972	30.2784	0.912894	0.833375	0.0234357	.	AdCd
BnaAnng04680D	7.6928	4.16373	2.10315	4.62251	2.24191	0.907044	0.822728	0.0204104	BnaC02g43580D	6.73602	5.55743	3.01595	5.58671	2.19711	0.836412	0.699585	0.0365831	AT5G65200	AdCd
BnaAnng04730D	90.813	59.562	67.6259	42.1476	44.4249	0.872371	0.761031	0.0255381	BnaC02g43640D	51.3864	45.2733	20.9589	26.1884	12.8184	0.934729	0.873718	0.0206409	AT5G65220	AdCd
BnaAnng04800D	18.3012	17.8668	10.2335	7.49648	4.18785	0.888449	0.789342	0.0231266	BnaC02g43700D	39.9269	15.6479	10.2013	12.447	16.7618	0.844378	0.712974	0.0348722	AT5G65310	AdCd
BnaAnng04870D	3.78643	2.02221	1.80361	1.9261	1.24037	0.971598	0.944002	0.0127161	BnaC02g43760D	2.88684	1.12783	1.5936	1.57771	0.524954	0.879196	0.772985	0.0285786	AT5G65400	AdCd
BnaAnng04910D	5.56207	4.91134	0	1.96043	0.728544	0.860737	0.740869	0.0273479	BnaC02g43800D	4.87807	1.18997	1.6718	2.40008	1.75111	0.777705	0.604824	0.0485938	AT5G65480	AdCd
BnaA02g04200D	10.1379	6.72236	3.75916	5.17354	3.59459	0.972735	0.946213	0.0126782	BnaC02g44250D	10.1608	7.79459	3.14827	5.6238	3.2157	0.933239	0.870935	0.0207902	AT5G19390	AdCd
BnaA02g06900D	10.5794	6.99221	5.33627	5.3719	2.17133	0.986659	0.973496	0.0110834	BnaC02g44310D	6.93672	4.57066	4.28349	4.72755	2.96767	0.957809	0.917398	0.0177001	AT5G59710	AdCd
BnaA02g10760D	1.75106	1.24897	0.749054	1.03988	1.11861	0.822014	0.675707	0.0337018	BnaC02g44880D	10.4757	9.57501	5.91702	6.89711	7.45518	0.811525	0.658573	0.0415895	AT5G52580	AdCd
BnaA02g34820D	28.9204	20.0378	8.65068	10.8768	4.85876	0.982224	0.964763	0.0114315	BnaC02g45020D	13.8466	6.30407	6.98465	6.97018	4.58365	0.927715	0.860655	0.021675	AT5G66200	AdCd
BnaA02g34880D	2.55048	1.60986	0.736921	0.942846	0.946717	0.938785	0.881317	0.0158984	BnaC02g45100D	1.21148	1.01501	0.669185	0.583852	0.448393	0.957969	0.917705	0.0177001	AT5G65940	AdCd
BnaA02g34890D	4.35119	3.49812	3.69935	1.84787	1.69603	0.81009	0.656246	0.0356859	BnaC02g45110D	2.44313	1.2431	1.77998	1.67973	0.897843	0.799093	0.63855	0.0441337	AT5G65930	AdCd
BnaA02g12250D	72.015	38.0018	26.0177	22.0609	9.34859	0.996808	0.993625	0.0102223	BnaC02g45580D	25.7013	19.827	8.33939	12.2876	13.8956	0.846003	0.715722	0.0345539	AT1G65720	AdCd
BnaA02g13740D	1.62809	0.525123	0.474702	0.475326	0.2779	0.944464	0.892011	0.015443	BnaC02g45690D	5.13798	1.90956	0.769899	2.58526	1.53869	0.846974	0.717365	0.0343678	AT1G68330	AdCd
BnaA02g13150D	13.6778	9.09429	2.71656	5.88948	6.82221	0.822426	0.676384	0.0336392	BnaC02g45970D	14.6238	7.8711	6.38914	6.95002	7.31158	0.897259	0.805073	0.0259132	AT1G67480	AdCd
BnaA02g19510D	7.96491	8.15375	4.61707	2.86011	3.21385	0.827074	0.684051	0.0328317	BnaC02g46490D	5.91858	4.91932	2.45701	3.47949	2.38323	0.935278	0.874745	0.020592	AT1G80640	AdCd
BnaA02g19550D	11.2372	6.67392	6.86235	7.64113	6.83226	0.850072	0.722622	0.0291342	BnaC02g46570D	10.7689	6.65118	7.96377	5.42913	2.9911	0.893796	0.798872	0.026468	AT1G80600	AdCd
BnaA02g21330D	6.81793	3.2221	2.11711	2.6382	3.81906	0.772354	0.59653	0.0422934	BnaC02g46730D	39.8242	2.40306	1.49981	2.00515	1.03974	0.893754	0.798796	0.0264719	AT4G12400	AdCd
BnaA02g20870D	3.76435	1.70164	1.41789	1.65765	1.98131	0.811663	0.658796	0.0354471	BnaC02g46770D	1.194	0.667599	0.556984	0.681015	0.158585	0.952383	0.907034	0.0182576	AT4G03080	AdCd
BnaA02g24000D	33.3117	32.3937	13.7224	29.4789	5.84628	0.768653	0.590828	0.0429115	BnaC02g46990D	58.3276	39.9078	44.9387	27.7341	35.9877	0.791428	0.626358	0.0457322	AT5G45490	AdCd
BnaA02g23750D	9.91909	4.10379	3.10685	4.04907	2.69116	0.942153	0.887652	0.0156213	BnaC02g47480D	9.94023	8.22505	3.92253	5.94876	3.26931	0.934794	0.873839	0.0206409	AT5G45190	AdCd
BnaA02g26950D	26.1893	14.7643	9.91656	11.7777	5.8083	0.993374	0.986791	0.0102223	BnaC02g47610D	16.4216	13.9893	12.1891	12.3924	8.9776	0.963769	0.928851	0.0169757	AT2G01400	AdCd
BnaA02g26940D	24.9442	16.8442	4.74803	8.17103	8.47124	0.910498	0.829006	0.0199184	BnaC02g47640D	16.7853	11.389	3.40865	8.88667	6.81212	0.869289	0.755664	0.0302753	AT2G01420	AdCd
BnaA02g25970D	24.5913	19.5389	19.3069	10.0999	5.82873	0.858548	0.737104	0.0276914	BnaC02g47770D	9.3956	8.7143	7.35209	7.89753	5.97778	0.922982	0.851895	0.0221476	AT2G01820	AdCd
BnaA02g26290D	2.96287	1.61407	1.1493	1.54608	0.846353	0.971061	0.942959	0.0127161	BnaC02g47890D	1.61395	0.873949	1.25909	0.90853	0.6247	0.81866	0.670203	0.0401595	.	AdCd
BnaA02g26670D	5.8116	3.5857	2.25065	1.63375	2.68729	0.884157	0.781734	0.023773	BnaC02g47920D	4.30415	4.4191	2.86778	2.04829	1.66077	0.847736	0.718657	0.0342039	AT2G03090	AdCd
BnaA02g28390D	6.69651	5.19959	6.15475	3.40266	2.68767	0.77474	0.600222	0.0418166	BnaC02g48120D	5.37823	3.6449	4.10755	2.74559	3.21952	0.832716	0.693415	0.037333	AT5G41110	AdCd
BnaA02g32800D	7.82939	4.24148	3.64391	4.06808	2.29128	0.976288	0.953138	0.0120286	BnaC02g48770D	9.08084	6.71596	6.25971	6.10589	5.16073	0.990321	0.980737	0.0152686	AT5G23630	AdCd
BnaA02g32810D	8.28758	4.81006	2.88641	4.7084	2.26255	0.956867	0.915595	0.0141021	BnaC02g48780D	4.11889	3.11624	2.76928	3.20181	2.40306	0.953556	0.909269	0.0181852	AT5G23610	AdCd
BnaA02g34120D	42.5656	10.2621	1.98725	7.05556	8.76179	0.879853	0.774141	0.0243788	BnaC02g48820D	20.3805	7.4835	4.08549	4.21965	8.21322	0.827737	0.685148	0.0383312	AT5G64260	AdCd
BnaA02g34760D	1320.95	1063.68	792.343	829.834	404.218	0.957685	0.91716	0.0140772	BnaC02g48890D	2492.89	1486.47	1261.09	1380.38	998.858	0.977929	0.956346	0.016523	AT5G66570	AdCd
BnaA03g00190D	20.1236	13.871	10.0787	10.4572	7.85661	0.997166	0.994341	0.0102223	BnaC03g00080D	15.1729	7.42154	3.66242	3.29628	3.22698	0.964741	0.930726	0.0169757	AT5G01710	AdCd
BnaA03g00220D	57.4424	46.0988	40.1698	34.9006	23.6101	0.962967	0.927306	0.0134287	BnaC03g00110D	67.4073	35.91	26.5753	17.679	21.2652	0.949814	0.902146	0.0187147	AT5G01650	AdCd
BnaA03g00240D	8.17441	5.12972	1.78264	3.34887	3.14442	0.906152	0.821111	0.0205378	BnaC03g00140D	8.95627	7.84771	3.21413	5.53757	3.69912	0.883678	0.780886	0.0279573	AT5G01620	AdCd
BnaA03g00280D	48.6345	32.1786	30.2375	24.8524	18.0556	0.979683	0.959779	0.0115254	BnaC03g00170D	63.3824	39.034	34.1707	23.7556	16.8238	0.977773	0.95604	0.016523	AT5G01590	AdCd
BnaA03g00300D	1.48984	1.52135	1.06139	0.360185	0.333983	0.795636	0.633036	0.0380753	BnaC03g00190D	1.50656	1.01195	0.46662	1.06901	0.814294	0.781864	0.611311	0.0477477	AT5G01560	AdCd
BnaA03g00360D	2.62899	0.871031	0.493368	0.794648	0.928412	0.851301	0.724714	0.0289403	BnaC03g00260D	2.39276	1.70046	1.26042	1.17888	1.17185	0.970376	0.941629	0.0165998	AT5G01450	AdCd
BnaA03g00420D	11.1264	10.9674	7.73844	4.47414	2.08284	0.848974	0.720756	0.0292958	BnaC03g00310D	12.1061	7.0344	7.65648	5.24616	3.70457	0.944003	0.891141	0.0195076	AT5G01350	AdCd
BnaA03g00430D	8.29916	4.78573	2.64546	3.14924	1.60934	0.994973	0.989971	0.0102223	BnaC03g00320D	5.16874	3.16578	2.1799	2.22444	2.24465	0.954813	0.911669	0.0180474	AT5G01290	AdCd
BnaA03g00440D	3.44023	2.10933	1.40626	1.92659	1.13161	0.974619	0.949881	0.012278	BnaC03g00330D	4.1962	2.43032	1.62522	1.69943	1.32868	0.984387	0.969017	0.016523	AT5G01270	AdCd
BnaA03g00450D	8.23759	6.0478	2.87459	3.78794	3.12223	0.951142	0.90467	0.0145552	BnaC03g00340D	16.3104	11.653	7.39611	6.45238	5.44872	0.980418	0.961219	0.016523	AT5G01260	AdCd
BnaA03g00460D	54.0211	43.0412	28.8279	24.5382	13.1816	0.96782	0.936675	0.0130962	BnaC03g00360D	10.4452	4.44036	6.03885	3.78058	3.75512	0.872066	0.760499	0.0297792	AT5G01220	AdCd
BnaA03g00480D	31.6381	8.24668	1.76467	11.9272	7.62448	0.84415	0.712589	0.0300307	BnaC03g00460D	8.14335	7.85334	2.6596	3.93258	3.3434	0.847854	0.718856	0.0341894	AT5G01090	AdCd
BnaA03g54930D	2.87473	0.880926	0.798363	1.26146	0.307331	0.924061	0.853889	0.0179341	BnaC03g00520D	1.70925	1.26545	0.722689	0.521474	0.271732	0.970393	0.941662	0.0165998	AT5G02030	AdCd
BnaA03g54900D	6.50346	2.36991	1.94779	2.79309	1.06297	0.943339	0.889888	0.0155091	BnaC03g00690D	9.11172	4.57194	3.94988	3.28713	2.70803	0.969316	0.939573	0.016726	AT5G02310	AdCd
BnaA03g54780D	20.2497	16.7824	17.8644	8.65227	5.8583	0.793691	0.629946	0.0384412	BnaC03g00820D	14.7196	12.1544	2.7816	8.46394	2.43172	0.888491	0.789417	0.0273201	AT5G02530	AdCd
BnaA03g00600D	54.0059	5.1501	4.07883	3.5565	0.93635	0.909821	0.827774	0.0200078	BnaC03g00910D	6.22345	3.89141	2.13929	5.16242	0.947561	0.812001	0.659346	0.0415208	AT5G02760	AdCd
BnaA03g00850D	15.8977	8.5635	6.73695	7.7877	4.37956	0.982039	0.964401	0.0114315	BnaC03g01160D	59.3799	33.4709	14.4797	20.6482	8.28754	0.990247	0.980589	0.0152686	AT5G03340	AdCd
BnaA03g01030D	3.40915	3.17439	2.25286	1.92105	0.985438	0.906107	0.821031	0.020539	BnaC03g01380D	7.48421	3.40686	3.80177	2.55774	2.21601	0.934485	0.873263	0.0206798	AT5G03730	AdCd
BnaA03g01310D	7.68753	4.69815	2.62941	3.40496	2.24264	0.983668	0.967603	0.0112916	BnaC03g01650D	6.88128	5.27048	5.27389	4.68168	2.99113	0.92862	0.862336	0.021491	AT5G04520	AdCd
BnaA03g01340D	15.7394	6.76037	5.00372	6.07279	3.42479	0.966064	0.93328	0.0132491	BnaC03g01690D	11.7296	6.91625	6.38302	7.78337	4.00139	0.937374	0.87867	0.0203729	AT5G04670	AdCd
BnaA03g01480D	7.96246	4.58535	4.43722	4.3797	1.98844	0.964353	0.929976	0.0132849	BnaC03g01780D	12.4603	8.09526	4.6936	3.20707	3.54681	0.960166	0.921919	0.0172517	AT5G04850	AdCd
BnaA03g01540D	10.0806	6.52947	5.21517	4.07388	2.21962	0.987872	0.975891	0.0110553	BnaC03g01830D	6.67718	3.37223	3.7446	3.68126	3.03787	0.902376	0.814283	0.0250941	AT5G04930	AdCd
BnaA03g55100D	1.43437	1.24337	0.901628	0.912905	0.731932	0.970227	0.94134	0.0127161	BnaC03g01910D	2.27916	1.21549	1.15702	0.267162	1.06455	0.781048	0.610037	0.047935	AT5G05070	AdCd
BnaA03g55130D	17.5082	11.1279	5.75037	7.5385	5.35759	0.977109	0.954742	0.0119184	BnaC03g01950D	14.8987	12.2453	5.26552	6.49684	5.01493	0.93701	0.877987	0.020424	AT5G05100	AdCd
BnaA03g55230D	3.49665	2.6215	1.23679	1.29269	1.01277	0.96365	0.928622	0.0133005	BnaC03g02080D	3.10647	1.50387	1.15136	1.48606	1.66357	0.819417	0.671445	0.0400288	AT5G05190	AdCd
BnaA03g01670D	3.86625	2.56988	3.08485	3.24116	1.61781	0.770489	0.593653	0.0425939	BnaC03g02220D	4.06536	2.13703	1.39398	1.77811	0.956048	0.984065	0.968384	0.016523	AT5G05670	AdCd
BnaA03g01690D	14.4685	7.84955	7.65371	6.28552	3.59479	0.975561	0.951719	0.0121207	BnaC03g02240D	10.9937	8.89982	6.05602	4.39222	5.05735	0.923104	0.852121	0.0221476	AT5G05730	AdCd
BnaA03g01870D	9.37086	5.59907	8.13537	4.98054	2.91174	0.781588	0.61088	0.0405711	BnaC03g02360D	11.3472	6.00905	9.23862	6.35741	3.66296	0.792342	0.627806	0.0455273	AT5G06110	AdCd
BnaA03g55380D	41.8543	31.7654	16.8015	23.6242	13.1464	0.965239	0.931686	0.0132741	BnaC03g02600D	51.4789	22.9284	29.1218	13.9422	23.5345	0.805573	0.648948	0.0428815	AT5G06450	AdCd
BnaA03g55390D	1.47602	0.426835	0.38735	0.417729	0.263433	0.929621	0.864195	0.0170929	BnaC03g02610D	1.91204	1.06066	1.04526	0.716994	0.512254	0.965572	0.932329	0.0169757	AT5G06470	AdCd
BnaA03g55410D	2.30712	1.60595	1.52075	1.20304	0.704975	0.960516	0.92259	0.0137281	BnaC03g02630D	2.29983	1.52891	0.805006	1.9691	0.330827	0.799402	0.639043	0.0440616	AT5G06600	AdCd
BnaA03g55480D	2.51622	2.05641	1.20556	1.35501	0.914321	0.9689	0.938768	0.012858	BnaC03g02690D	1.90898	1.68947	0.786436	1.16577	1.07473	0.848581	0.720089	0.0340623	AT5G06700	AdCd
BnaA03g55530D	7.76244	6.1356	5.61144	4.79781	2.25779	0.917146	0.841157	0.0189705	BnaC03g02880D	13.3943	9.44348	6.49469	7.12749	4.96481	0.995756	0.991529	0.0152686	AT5G07120	AdCd
BnaA03g01990D	1.15449	0.408377	0.130483	0.40811	0.195113	0.924614	0.854911	0.0178673	BnaC03g02980D	2.90298	1.75802	1.08485	1.34279	0.812373	0.990398	0.980889	0.0152686	AT5G07300	AdCd
BnaA03g02010D	9.83087	6.59342	4.9594	4.9245	2.99628	0.999238	0.998478	0.0086482	BnaC03g03000D	20.825	12.5107	11.1266	8.38147	7.97124	0.966563	0.934244	0.0169757	AT5G07350	AdCd
BnaA03g02330D	6.34805	2.26475	1.51921	1.39051	1.08262	0.953725	0.909592	0.0143396	BnaC03g03370D	2.3313	1.45381	1.3448	1.0455	1.00296	0.964242	0.929763	0.0169757	AT5G08070	AdCd
BnaA03g02450D	4.10036	4.17206	2.32127	1.37221	0.524778	0.861387	0.741988	0.0272623	BnaC03g03460D	5.74166	2.46757	1.63735	1.63312	1.7614	0.930951	0.866669	0.0211045	AT5G08300	AdCd
BnaA03g02550D	9.76786	6.20333	3.45237	5.85221	3.70151	0.934625	0.873525	0.0164109	BnaC03g03670D	13.1501	7.78749	8.71269	4.24592	7.34964	0.7743	0.599541	0.0493313	AT5G08560	AdCd
BnaA03g02560D	103.745	71.7615	49.2655	47.538	34.1993	0.996084	0.992184	0.0102223	BnaC03g03680D	138.739	88.6989	61.4591	61.3876	49.7342	0.989497	0.979105	0.015525	AT5G08570	AdCd
BnaA03g02570D	2.62631	1.45836	1.80963	1.60235	0.980455	0.893314	0.79801	0.0223308	BnaC03g03690D	5.06031	2.09812	1.77814	2.30401	1.27801	0.943172	0.889574	0.0196328	AT5G08580	AdCd
BnaA03g02580D	22.7914	11.5689	3.3661	9.42496	5.32507	0.934178	0.872688	0.0164234	BnaC03g03700D	4.40587	4.18641	1.52591	3.04798	1.58203	0.839318	0.704454	0.0359159	AT5G08590	AdCd
BnaA03g02600D	2.15419	0.579874	0.339949	0.850638	0.511089	0.868503	0.754297	0.0260847	BnaC03g03710D	5.62244	1.70453	2.04739	1.25758	0.92737	0.926298	0.858028	0.0217883	AT5G08650	AdCd
BnaA03g02640D	49.907	41.8708	15.0335	30.5556	18.5262	0.882033	0.777983	0.0240805	BnaC03g03740D	29.049	14.3063	6.13237	7.99175	10.3009	0.9038	0.816855	0.0248955	AT5G08790	AdCd
BnaA03g02650D	18.1994	5.40086	0.51242	0.72056	1.64459	0.933838	0.872054	0.0164657	BnaC03g03750D	12.4699	7.15028	4.18886	5.58355	4.44688	0.960255	0.92209	0.0172517	AT5G09220	AdCd
BnaA03g02670D	12.6735	6.44111	1.16617	1.25454	5.64736	0.782685	0.612596	0.0403766	BnaC03g03770D	21.9038	16.8117	15.7607	9.80722	6.97842	0.914935	0.837105	0.0232094	AT5G09310	AdCd
BnaA03g02700D	4.92115	2.78453	3.80496	2.96455	1.791	0.840437	0.706335	0.0305881	BnaC03g03790D	8.43917	5.49628	6.80176	4.21285	4.56366	0.809874	0.655896	0.0419559	AT5G09400	AdCd
BnaA03g02740D	5.68682	3.28843	2.13942	2.36484	1.60388	0.990653	0.981394	0.0107834	BnaC03g04070D	8.61263	5.86163	4.41808	3.3675	3.17833	0.97524	0.951092	0.016523	AT5G10020	AdCd
BnaA03g02760D	8.12726	6.68837	7.47342	4.41744	3.0698	0.78495	0.616147	0.0399664	BnaC03g04080D	11.9354	8.4933	9.69516	5.42642	4.45268	0.850075	0.722628	0.0338055	AT5G10050	AdCd
BnaA03g02820D	6.85577	4.98245	0.632455	0.59425	0.484739	0.930381	0.86561	0.016986	BnaC03g04170D	15.6224	10.7601	9.65614	3.90841	7.56996	0.824067	0.679086	0.0390055	AT5G10140	AdCd
BnaA03g02880D	5.85696	3.04181	2.90254	3.19396	2.61043	0.923565	0.852972	0.0180015	BnaC03g04240D	19.8386	7.25745	7.65791	5.82016	5.52256	0.91907	0.844689	0.0227392	AT5G10370	AdCd
BnaA03g03040D	3.06463	1.80061	1.3092	0.949731	0.604256	0.990019	0.980138	0.0108461	BnaC03g04460D	1.9491	1.67154	1.26184	1.28179	1.0848	0.978206	0.956886	0.016523	AT5G10630	AdCd
BnaA03g03070D	3.37098	1.82229	1.40843	1.90584	0.369652	0.950872	0.904157	0.0145803	BnaC03g04490D	15.4048	9.84615	7.39475	7.49417	5.34349	0.997415	0.994836	0.014424	AT5G10700	AdCd
BnaA03g03110D	16.7267	8.39	6.83601	13.7158	5.46203	0.769571	0.592239	0.0427479	BnaC03g04520D	6.61311	4.31424	3.36456	3.16148	3.6605	0.914965	0.83716	0.0232094	AT5G10750	AdCd
BnaA03g03140D	15.4786	14.4282	12.1967	12.156	9.05233	0.922681	0.85134	0.0181803	BnaC03g04540D	6.19234	3.82692	3.44914	2.87753	3.41802	0.903187	0.815747	0.0249711	AT5G10840	AdCd
BnaA03g03180D	56.8462	27.3145	21.2872	33.9061	27.9403	0.825853	0.682034	0.0330123	BnaC03g04590D	15.2516	12.2386	5.02663	6.84312	5.2994	0.9343	0.872916	0.0206971	AT5G10980	AdCd
BnaA03g03380D	2.9615	1.70288	0.642739	2.01205	0.589041	0.868853	0.754905	0.0260255	BnaC03g04810D	3.52815	2.37706	2.00139	1.44606	1.35035	0.970699	0.942256	0.0165998	AT5G11500	AdCd
BnaA03g03450D	10.0388	5.78631	2.65524	4.87655	3.13005	0.94546	0.893894	0.0153454	BnaC03g04940D	15.1281	4.34609	2.91148	2.77597	2.07366	0.940379	0.884313	0.0200002	AT5G11680	AdCd
BnaA03g03480D	3.38235	2.18238	1.04607	2.1811	1.00247	0.913497	0.834477	0.0194954	BnaC03g04970D	3.31354	1.76395	1.23541	1.14103	1.1177	0.960645	0.922839	0.0171466	AT5G11700	AdCd
BnaA03g03490D	23.1923	23.3947	12.5885	8.31213	5.39376	0.868031	0.753477	0.0261606	BnaC03g04980D	40.812	12.2637	7.20914	11.7565	4.51532	0.947796	0.898318	0.018975	AT5G11720	AdCd
BnaA03g03560D	12.4247	9.26083	9.02379	8.83235	2.68274	0.864019	0.746528	0.0268303	BnaC03g05050D	24.6486	18.2375	17.1265	9.60291	10.1476	0.901656	0.812984	0.0252037	AT5G11770	AdCd
BnaA03g03570D	3.53749	3.03307	1.55066	1.46259	0.947224	0.94554	0.894046	0.0153454	BnaC03g05070D	2.97433	2.15393	1.13023	1.16758	1.20073	0.945872	0.894675	0.019139	AT5G11810	AdCd
BnaA03g03590D	2.31934	1.53207	1.1777	1.40832	0.697341	0.977993	0.95647	0.0118156	BnaC03g05090D	5.31516	2.36931	2.12218	2.07348	1.60609	0.951078	0.90455	0.0185013	AT5G11850	AdCd
BnaA03g03610D	12.9779	6.94656	2.43092	3.48282	3.33526	0.947754	0.898237	0.0150742	BnaC03g05100D	8.59291	6.64653	3.76813	4.87698	3.35834	0.966815	0.934731	0.0169757	AT5G11860	AdCd
BnaA03g03620D	30.7313	18.1708	14.4721	14.9946	11.7181	0.982941	0.966173	0.0112916	BnaC03g05110D	35.1376	21.9746	27.3192	12.5304	10.4993	0.841587	0.708269	0.0354936	AT5G11880	AdCd
BnaA03g03630D	23.423	17.1585	11.7068	11.8101	12.9186	0.931005	0.866771	0.0169328	BnaC03g05120D	28.5516	22.5301	11.2454	14.4182	8.77752	0.963852	0.92901	0.0169757	AT5G11890	AdCd
BnaA03g03720D	78.0126	27.3957	12.3949	41.0901	18.7933	0.857696	0.735642	0.0278304	BnaC03g05210D	27.3549	27.7672	6.56962	12.5323	5.85069	0.852235	0.726304	0.0334118	AT5G11970	AdCd
BnaA03g03740D	1.90698	0.163798	0	0.109392	0.447416	0.799779	0.639646	0.0374332	BnaC03g05240D	14.8343	0	0	0	0.165563	0.876435	0.768138	0.0290373	AT5G12030	AdCd
BnaA03g03750D	18.6347	9.42646	12.2422	6.7531	5.15236	0.893764	0.798814	0.022269	BnaC03g05250D	8.62646	4.44362	4.43611	1.69326	2.32263	0.914708	0.836691	0.0232538	AT5G12040	AdCd
BnaA03g03790D	17.1412	7.51141	5.44832	10.9069	5.22593	0.85939	0.738551	0.0275871	BnaC03g05330D	16.2122	10.8717	6.43356	7.85163	6.14891	0.976536	0.953622	0.016523	AT5G12120	AdCd
BnaA03g03810D	33.2948	23.0547	18.3107	13.9578	21.5393	0.805772	0.649269	0.0364514	BnaC03g05350D	63.6159	27.1814	28.5851	26.341	22.0396	0.922289	0.850617	0.0222631	AT5G12190	AdCd
BnaA03g03960D	6.26022	2.76966	2.83495	4.63007	2.16286	0.79813	0.637011	0.0376957	BnaC03g05570D	5.57058	3.30201	2.45485	2.39692	2.12871	0.975936	0.952452	0.016523	AT5G12400	AdCd
BnaA03g03970D	5.12775	1.98456	1.63287	2.61626	0.55992	0.931355	0.867421	0.0168679	BnaC03g05580D	3.27702	3.19149	0.234676	1.77905	0.327241	0.829479	0.688035	0.0379677	AT5G12410	AdCd
BnaA03g04010D	1.58844	0.752724	0.444273	0.391205	0.633166	0.882034	0.777983	0.0240805	BnaC03g05610D	2.67933	1.12891	1.47756	0.549968	0.811862	0.864114	0.746693	0.0312455	AT5G12440	AdCd
BnaA03g04170D	39.3347	28.8636	15.7949	26.4954	15.491	0.922652	0.851287	0.018186	BnaC03g05770D	36.2549	28.7143	10.1645	12.7843	7.23573	0.949374	0.901311	0.0187147	AT5G13090	AdCd
BnaA03g04200D	19.0817	16.2188	15.2689	7.99714	7.04535	0.841274	0.707742	0.0304505	BnaC03g05790D	32.2085	17.6157	17.7159	10.2864	12.0119	0.92196	0.85001	0.0222881	AT5G13120	AdCd
BnaA03g04270D	1.09934	0.516182	0.536214	0.543131	0.197346	0.953654	0.909456	0.0143396	BnaC03g05800D	1.7379	1.00823	1.04312	0.671869	0.214189	0.945524	0.894015	0.0192334	AT5G13300	AdCd
BnaA03g04320D	6.27474	5.99859	3.6866	4.45611	2.4695	0.894806	0.800678	0.0221898	BnaC03g05860D	10.8854	6.37806	4.32145	5.1921	4.01588	0.973374	0.947458	0.016523	AT5G13430	AdCd
BnaA03g04330D	21.0074	16.2488	3.20537	3.09979	2.23921	0.92803	0.86124	0.0173263	BnaC03g05870D	32.3486	20.2855	13.0802	17.4362	14.7038	0.944497	0.892075	0.0194408	AT5G13440	AdCd
BnaA03g04340D	6.7948	5.62539	3.97119	3.08902	2.95219	0.946438	0.895744	0.0152099	BnaC03g05880D	11.9855	6.47718	7.04706	4.23147	4.97903	0.900228	0.81041	0.0254683	AT5G13450	AdCd
BnaA03g04350D	7.12131	4.01205	2.42572	4.01779	2.78823	0.922897	0.851739	0.0181308	BnaC03g05890D	9.72363	6.92402	4.39698	4.34499	4.97924	0.925338	0.856251	0.0219267	AT5G13460	AdCd
BnaA03g04370D	179.819	104.934	82.5491	83.0055	42.9898	0.99524	0.990503	0.0102223	BnaC03g05910D	265.906	140.312	148.487	104.453	90.5909	0.945838	0.89461	0.019139	AT5G13490	AdCd
BnaA03g04380D	3.50185	2.39594	1.57397	1.55857	0.663671	0.992611	0.985276	0.0103075	BnaC03g05920D	7.56724	3.80238	2.87971	3.61495	2.52664	0.956424	0.914746	0.0178608	AT5G13500	AdCd
BnaA03g04390D	6.49742	4.11402	3.98591	3.90053	1.61174	0.946781	0.896394	0.0151667	BnaC03g05930D	9.97843	6.31814	5.77517	4.99437	4.34678	0.977846	0.956183	0.016523	AT5G13530	AdCd
BnaA03g04500D	22.2514	16.6184	4.76423	8.96425	4.77423	0.943293	0.889802	0.0155091	BnaC03g06040D	26.3079	20.55	12.6734	16.5164	16.5248	0.87251	0.761274	0.0296989	AT5G13800	AdCd
BnaA03g04510D	12.2282	7.29749	1.21102	7.01647	4.79199	0.805065	0.64813	0.036588	BnaC03g06050D	28.3182	17.3308	11.4504	7.94559	8.17537	0.968884	0.938737	0.0168248	AT5G13810	AdCd
BnaA03g04580D	3.41979	1.90521	1.66113	0.986533	1.18584	0.940011	0.88362	0.0158007	BnaC03g06110D	10.391	6.1541	5.48625	3.71649	3.54371	0.963126	0.927612	0.0169757	AT5G13920	AdCd
BnaA03g04600D	30.0888	13.8654	10.0611	22.3137	10.313	0.792128	0.627467	0.0387404	BnaC03g06130D	10.6231	7.01581	5.11621	5.49568	4.79275	0.97881	0.958068	0.016523	AT5G13950	AdCd
BnaA03g04740D	13.7355	7.87275	4.95874	8.98562	4.45981	0.909686	0.827528	0.0200287	BnaC03g06280D	11.0762	8.65193	4.1722	4.25577	3.90275	0.946113	0.895129	0.0191218	AT5G14140	AdCd
BnaA03g04760D	18.9361	8.09703	6.05389	9.19548	5.43722	0.927563	0.860373	0.0174149	BnaC03g06300D	19.2038	17.8829	8.28232	9.98025	4.93664	0.915551	0.838233	0.0231685	AT5G14170	AdCd
BnaA03g04770D	2.33887	0.912928	1.21329	0.589825	0.620146	0.892825	0.797136	0.022401	BnaC03g06310D	3.97846	2.51004	1.62426	0.953313	0.389788	0.981136	0.962628	0.016523	AT5G14210	AdCd
BnaA03g04810D	6.02949	4.00016	1.32288	3.59618	2.3844	0.862003	0.74305	0.0271712	BnaC03g06380D	3.16944	2.3577	1.87292	1.98988	1.98886	0.942756	0.888788	0.0196606	AT5G14310	AdCd
BnaA03g04820D	121.406	101.149	96.443	115.115	74.3915	0.774377	0.599659	0.0418915	BnaC03g06390D	131.014	69.6178	51.0378	34.2126	28.8528	0.977827	0.956145	0.016523	AT5G14320	AdCd
BnaA03g04890D	17.9631	13.6708	10.3777	7.36592	7.94246	0.945069	0.893155	0.0153551	BnaC03g06490D	6.21632	5.11191	3.42584	2.70355	3.80549	0.84426	0.712775	0.0349012	AT5G14430	AdCd
BnaA03g04910D	3.67484	3.38689	3.05189	2.62644	1.85555	0.882712	0.77918	0.0239937	BnaC03g06510D	6.03815	2.00272	1.71558	1.49007	1.26663	0.93388	0.872133	0.020777	AT5G14480	AdCd
BnaA03g05160D	5.41568	4.31515	3.21736	3.00827	1.92521	0.979624	0.959663	0.0115254	BnaC03g06710D	10.8982	6.06595	4.42549	5.3755	3.81583	0.972227	0.945225	0.016523	AT5G15040	AdCd
BnaA03g05180D	8.29515	6.32243	3.0339	3.62188	3.13734	0.948766	0.900157	0.0149824	BnaC03g06730D	9.38307	7.25975	3.70432	5.1719	3.73098	0.950671	0.903776	0.0185737	AT5G15080	AdCd
BnaA03g05230D	4.30442	3.99763	1.13166	2.37716	0.997119	0.87602	0.767411	0.0249632	BnaC03g06770D	1.93095	0.776808	0.188877	0.690477	0.813133	0.802117	0.643392	0.043525	AT5G15130	AdCd
BnaA03g05280D	1.31273	1.4062	1.02177	0.50125	0.382752	0.777204	0.604045	0.0413414	BnaC03g06820D	2.95286	2.51474	1.35442	1.57275	0.810673	0.952178	0.906643	0.0182868	AT5G15170	AdCd
BnaA03g05350D	17.0534	7.25689	7.24137	7.69444	5.30226	0.933774	0.871933	0.0164806	BnaC03g06880D	10.7128	9.53195	5.50421	7.40265	3.3164	0.911437	0.830718	0.0236713	AT5G15270	AdCd
BnaA03g05410D	5.63672	4.16927	2.62562	4.39903	2.73365	0.867107	0.751875	0.0262999	BnaC03g06940D	12.5444	10.9194	5.06757	9.01363	6.12645	0.851029	0.72425	0.0336396	AT5G15440	AdCd
BnaA03g05450D	3.21631	3.09019	2.52305	2.35519	1.53851	0.882134	0.778161	0.0240673	BnaC03g06980D	1.00436	0.659299	0.712099	0.529455	0.444661	0.936244	0.876553	0.0204912	AT5G15490	AdCd
BnaA03g05490D	8.12948	4.26513	2.59605	3.74824	2.63416	0.956054	0.914039	0.014158	BnaC03g07020D	2.89828	1.7618	1.72418	1.40294	1.0065	0.974408	0.949471	0.016523	AT5G15610	AdCd
BnaA03g05590D	1.74764	1.15141	1.07465	1.40239	0.798408	0.870416	0.757624	0.0257752	BnaC03g07140D	2.779	1.79256	1.62258	1.53664	1.21142	0.986962	0.974095	0.015525	AT5G15680	AdCd
BnaA03g05660D	3.87282	3.76805	3.18729	2.37984	1.24402	0.826492	0.683088	0.0329176	BnaC03g07360D	2.99395	1.95541	1.47735	1.66423	0.852437	0.990535	0.98116	0.0152686	AT5G15810	AdCd
BnaA03g05750D	7.06712	5.83659	2.59485	3.04425	1.51765	0.953228	0.908643	0.0143819	BnaC03g07470D	8.81649	2.52815	1.58732	2.92528	1.48495	0.920296	0.846944	0.022582	AT5G15880	AdCd
BnaA03g06030D	71.6024	20.9989	3.97651	24.1194	20.6987	0.839422	0.704629	0.0307462	BnaC03g07780D	30.0516	10.0539	6.46225	5.91779	5.03801	0.945839	0.894612	0.019139	AT5G16450	AdCd
BnaA03g06050D	137.673	91.0213	52.605	64.4111	51.1441	0.974622	0.949888	0.012278	BnaC03g07800D	230.374	129.124	111.542	132.832	101.57	0.9428	0.888872	0.0196597	AT5G16470	AdCd
BnaA03g06080D	10.7316	5.16419	4.52119	5.40734	3.77328	0.941435	0.8863	0.015655	BnaC03g07820D	3.57989	1.90099	1.41785	1.28181	1.13005	0.972034	0.94485	0.016523	AT5G16520	AdCd
BnaA03g06110D	1.57653	1.46901	0.84924	0.604669	0.407028	0.905533	0.819991	0.0206312	BnaC03g07850D	2.62667	1.72393	1.65488	0.958395	1.503	0.826816	0.683624	0.0385016	AT5G16560	AdCd
BnaA03g06150D	8.68758	3.50327	2.34374	4.08274	2.56082	0.908291	0.824992	0.0202112	BnaC03g07890D	3.38227	2.54679	1.71873	1.8029	1.07992	0.989619	0.979345	0.015525	AT5G16680	AdCd
BnaA03g06160D	4.35458	3.45729	1.743	2.2756	2.51873	0.856009	0.732752	0.028135	BnaC03g07930D	3.46037	3.10492	1.94016	1.49828	1.34308	0.920124	0.846628	0.0226064	AT5G16730	AdCd
BnaA03g06200D	8.29012	5.23245	2.6845	4.95243	3.60302	0.898667	0.807603	0.0216203	BnaC03g07970D	5.69735	2.70437	1.25564	1.5447	1.80949	0.923001	0.85193	0.0221476	AT5G16800	AdCd
BnaA03g06450D	10.4941	8.51801	2.54385	2.27685	1.00193	0.937979	0.879804	0.0159833	BnaC03g08260D	2.92523	1.87642	0.20895	1.24013	0.44403	0.923583	0.853006	0.0220812	AT5G17230	AdCd
BnaA03g06750D	4.60288	1.47258	2.55029	2.6563	1.54136	0.783259	0.613495	0.0402855	BnaC03g08630D	24.3655	19.0647	12.5022	8.96247	3.65215	0.95744	0.916691	0.017736	AT5G17840	AdCd
BnaA03g06780D	6.79744	4.67992	3.60759	2.38908	1.42919	0.972958	0.946647	0.0126197	BnaC03g08680D	6.39446	4.44614	2.38042	3.51556	1.78557	0.971834	0.944461	0.016523	AT5G17910	AdCd
BnaA03g06900D	11.5775	6.2318	5.42314	5.02064	3.3736	0.983677	0.96762	0.0112916	BnaC03g08800D	20.8552	12.256	4.89122	6.53067	2.49582	0.990371	0.980834	0.0152686	AT5G18120	AdCd
BnaA03g06950D	5.73393	4.13859	2.17715	2.81238	1.52707	0.981073	0.962504	0.0115195	BnaC03g08850D	6.28899	3.71173	2.78503	2.23149	2.08746	0.975835	0.952253	0.016523	AT5G18190	AdCd
BnaA03g06960D	8.23707	6.63509	4.08278	4.72822	2.82592	0.972647	0.946042	0.0126782	BnaC03g08860D	7.57267	3.87677	3.07482	2.56305	2.45857	0.961323	0.924142	0.0170633	AT5G18230	AdCd
BnaA03g07030D	8.73325	5.58408	3.12997	3.75772	3.4391	0.957732	0.91725	0.0140772	BnaC03g08890D	1.65587	0.8806	0.968015	0.65822	0.605771	0.930752	0.866299	0.0211248	AT5G18340	AdCd
BnaA03g07120D	1.13855	0.97559	0.83488	0.306531	0.115211	0.846377	0.716354	0.0296652	BnaC03g09030D	2.86579	1.33747	0.729924	0.906724	1.03554	0.909199	0.826644	0.0240133	AT5G18420	AdCd
BnaA03g07130D	3.80668	1.68154	0.7042	0.655663	0.320126	0.983037	0.966361	0.0112916	BnaC03g09050D	2.74356	0.498445	0.647587	0.318171	0.707771	0.835188	0.697539	0.0367814	AT5G18470	AdCd
BnaA03g07150D	4.40567	2.73361	1.97368	1.87591	1.52644	0.989151	0.978419	0.0108461	BnaC03g09070D	6.27726	5.6287	3.36982	3.44417	2.52721	0.941087	0.885646	0.0198439	AT5G18500	AdCd
BnaA03g07160D	2.34007	1.75833	0.762354	1.15636	0.132988	0.954358	0.9108	0.0142811	BnaC03g09080D	11.9625	4.49305	3.98836	3.52804	2.90379	0.941238	0.88593	0.0198169	AT5G18520	AdCd
BnaA03g07190D	1.63383	1.57483	0.934634	0.981753	0.723711	0.907458	0.823479	0.0203705	BnaC03g09110D	1.16303	1.16308	0.53551	0.52018	0.37042	0.879283	0.773139	0.0285715	AT5G18580	AdCd
BnaA03g07240D	20.8751	7.89713	2.08064	10.954	7.74058	0.784551	0.615521	0.0400362	BnaC03g09200D	54.2912	37.1318	24.6943	23.4078	18.0508	0.992039	0.984142	0.0152686	AT5G18670	AdCd
BnaA03g07400D	6.86825	6.76088	4.54469	5.37082	1.0908	0.809149	0.654722	0.0358405	BnaC03g09370D	7.97055	5.87874	4.7067	1.8485	1.05635	0.916189	0.839401	0.0231262	AT5G18850	AdCd
BnaA03g07430D	3.87587	1.17423	0.409618	1.04807	0.769251	0.909257	0.826748	0.0201019	BnaC03g09400D	2.80151	2.88496	0.715799	0.678076	0.754944	0.828609	0.686592	0.0381426	AT5G18930	AdCd
BnaA03g07480D	12.9217	25.9343	44.4688	43.8692	46.1099	-0.959866	0.921342	0.0138081	BnaC03g09490D	55.7518	50.837	35.0637	20.6958	10.0031	0.891296	0.794408	0.0268951	AT5G19120	AdCd
BnaA03g07500D	2.27615	1.28679	1.43056	0.629964	0.450344	0.914177	0.83572	0.0193607	BnaC03g09500D	1.14502	0.595392	0.723603	0.339616	0.314391	0.901297	0.812337	0.0252651	AT5G19150	AdCd
BnaA03g07560D	10.3482	5.44714	4.13611	7.04756	4.84739	0.833958	0.695485	0.0316648	BnaC03g09580D	3.74832	3.70133	2.9293	2.37818	1.70229	0.863912	0.746345	0.0312774	AT5G19350	AdCd
BnaA03g07580D	9.38259	6.42041	4.81992	4.97526	3.92844	0.995295	0.990613	0.0102223	BnaC03g09600D	5.17174	3.7768	3.12744	2.44428	1.99214	0.978527	0.957515	0.016523	AT5G19420	AdCd
BnaA03g07760D	7.80239	3.81151	5.11775	4.55424	2.30674	0.875827	0.767072	0.0249835	BnaC03g09760D	11.9184	4.69641	5.7736	3.42635	3.53194	0.903296	0.815943	0.0249616	AT5G19820	AdCd
BnaA03g07770D	2.7169	1.34886	1.88497	1.43516	0.9989	0.864136	0.746731	0.0268135	BnaC03g09770D	1.43911	1.19561	0.301376	0.272379	0.260809	0.907889	0.824262	0.0242554	AT5G19840	AdCd
BnaA03g07830D	2.19522	1.16685	0.673512	1.48443	0.589234	0.879898	0.774221	0.0243692	BnaC03g09860D	5.51516	1.3514	0.901363	2.47546	0.831366	0.873783	0.763497	0.0294979	AT5G19980	AdCd
BnaA03g07840D	6.27522	5.13879	4.20988	4.23026	3.35681	0.993906	0.987849	0.0102223	BnaC03g09870D	7.30293	5.50589	3.69858	2.50286	2.05752	0.961056	0.923629	0.0170768	AT5G20000	AdCd
BnaA03g07860D	2.58751	1.44865	1.27952	0.837859	0.791507	0.963778	0.928868	0.0132849	BnaC03g09910D	2.74164	1.54194	1.98447	0.861226	1.04881	0.827791	0.685238	0.0383239	AT5G20040	AdCd
BnaA03g07920D	24.1914	16.4732	18.6241	5.5169	5.99756	0.818906	0.670607	0.0341928	BnaC03g09990D	14.791	16.1164	10.4208	7.3596	5.20533	0.812907	0.660817	0.0413671	AT5G20130	AdCd
BnaA03g56190D	6.23931	4.48931	2.73029	2.00848	1.02792	0.977376	0.955264	0.011888	BnaC03g10070D	7.48464	5.71572	2.91929	4.49359	1.91142	0.95075	0.903926	0.0185641	AT5G20350	AdCd
BnaA03g56170D	3.77646	2.28953	1.08761	0.701996	1.36885	0.89961	0.809297	0.021469	BnaC03g10080D	3.77478	1.67406	1.44459	0.764344	1.02732	0.931165	0.867068	0.0211045	AT5G20360	AdCd
BnaA03g56130D	2.4394	1.89262	1.00066	0.944074	0.604458	0.970687	0.942233	0.0127161	BnaC03g10110D	2.21784	2.02996	1.96835	1.73037	1.49018	0.896894	0.804418	0.0259621	AT5G20490	AdCd
BnaA03g56110D	5.27504	2.85366	1.24488	1.04737	1.36468	0.9466	0.896051	0.0151947	BnaC03g10130D	5.61369	5.17122	2.46039	2.69637	2.11131	0.909622	0.827412	0.0239751	AT5G20540	AdCd
BnaA03g08150D	6.10819	5.8696	2.82357	3.1799	2.39407	0.893844	0.798957	0.022269	BnaC03g10350D	10.0521	6.36971	2.41922	3.02772	3.08458	0.943319	0.88985	0.019595	AT5G20910	AdCd
BnaA03g08160D	31.3123	23.1224	15.3987	14.2505	11.0019	0.98735	0.97486	0.0110834	BnaC03g10360D	54.5247	41.4333	36.4006	16.8448	25.362	0.848407	0.719795	0.0340859	AT5G20935	AdCd
BnaA03g08190D	2.63094	1.87907	1.46554	1.26185	0.980117	0.991534	0.983139	0.0105425	BnaC03g10390D	1.3724	0.826002	0.563376	0.524628	0.567093	0.949072	0.900738	0.0187149	AT5G20980	AdCd
BnaA03g08230D	7.60763	6.69269	2.40303	2.42797	1.89079	0.912857	0.833307	0.0195687	BnaC03g10460D	15.2957	9.89546	6.12447	5.20886	4.67521	0.97894	0.958324	0.016523	AT5G21090	AdCd
BnaA03g08250D	54.1219	46.4279	27.0602	45.8514	25.9564	0.825427	0.681329	0.0330757	BnaC03g10500D	28.9952	22.868	11.6433	9.37829	10.6072	0.927641	0.860517	0.0216797	AT5G21274	AdCd
BnaA03g08270D	41.9687	33.651	26.9829	19.0523	22.1326	0.91512	0.837445	0.0192219	BnaC03g10520D	70.0698	47.7802	34.4241	13.976	29.6724	0.865531	0.749143	0.0309961	AT5G21920	AdCd
BnaA03g08310D	1.40977	1.07947	0.570388	0.563252	0.719427	0.886843	0.786491	0.0233858	BnaC03g10570D	3.97121	3.42198	1.10807	2.04933	1.51098	0.881334	0.77675	0.0283373	AT5G21990	AdCd
BnaA03g08350D	8.02284	5.5778	1.18524	1.58994	1.06526	0.948306	0.899284	0.01503	BnaC03g10620D	6.17938	5.42346	5.07807	3.34084	4.14831	0.789636	0.623524	0.0461091	AT5G22040	AdCd
BnaA03g08360D	6.83176	4.39297	3.73423	5.09378	2.33412	0.903902	0.81704	0.0208655	BnaC03g10630D	2.3944	1.61752	0.952127	1.38535	0.842028	0.966687	0.934483	0.0169757	AT5G22050	AdCd
BnaA03g08370D	10.3205	6.54174	3.39845	6.28603	3.18065	0.935272	0.874734	0.0163411	BnaC03g10640D	10.9238	8.59892	4.96005	5.35811	4.21003	0.969553	0.940034	0.016726	AT5G22060	AdCd
BnaA03g08400D	4.53749	2.78838	2.07303	2.48937	2.31717	0.928983	0.86301	0.0171938	BnaC03g10690D	9.59722	7.4225	3.45073	4.38813	2.65546	0.965121	0.931459	0.0169757	AT5G22120	AdCd
BnaA03g08480D	1.01075	0.401739	0.35836	0.342979	0.182941	0.965294	0.931792	0.0132741	BnaC03g10810D	1.43743	0.978552	0.7369	0.70747	0.877576	0.875225	0.76602	0.0292691	AT5G22330	AdCd
BnaA03g08500D	5.49237	3.29303	1.61664	3.59802	1.86125	0.886636	0.786124	0.0234247	BnaC03g10830D	9.69555	6.90945	4.37608	5.12177	3.41214	0.990374	0.980842	0.0152686	AT5G22360	AdCd
BnaA03g08660D	7.3139	2.52075	2.5164	3.02592	1.84904	0.915643	0.838402	0.0191582	BnaC03g10970D	7.75963	4.45947	5.04417	3.60876	3.13393	0.926976	0.859285	0.0217639	AT5G22760	AdCd
BnaA03g08950D	11.555	7.70848	8.85596	6.72466	3.41871	0.88648	0.785847	0.0234467	BnaC03g11200D	13.0498	8.4588	10.5861	5.82183	6.13789	0.810117	0.656289	0.0419121	AT5G60340	AdCd
BnaA03g09020D	4.87781	3.06996	1.86444	1.75926	0.723977	0.997764	0.995533	0.0102223	BnaC03g11250D	7.13343	2.09903	2.28391	2.12081	1.48212	0.917908	0.842555	0.0228713	AT5G60320	AdCd
BnaA03g09100D	16.7101	10.1018	6.71014	6.78071	4.9404	0.992452	0.984961	0.0103075	BnaC03g11380D	7.79461	7.19384	5.2103	4.12769	4.41341	0.889696	0.791559	0.0271593	AT5G60170	AdCd
BnaA03g09180D	41.991	24.5715	25.2364	25.9994	15.9109	0.947691	0.898119	0.0150742	BnaC03g11510D	53.7435	35.6837	36.0585	27.3428	20.2405	0.957521	0.916846	0.017736	AT5G59890	AdCd
BnaA03g09250D	53.8439	16.0656	4.7795	15.2719	10.7378	0.902865	0.815165	0.0209849	BnaC03g11570D	81.6703	4.73154	2.18335	3.11897	0.951388	0.898034	0.806465	0.0257568	AT5G59820	AdCd
BnaA03g09310D	3.68782	4.08069	2.30148	2.49771	1.19561	0.817693	0.668621	0.0343925	BnaC03g11640D	3.59042	3.18583	2.88774	2.60664	2.23723	0.956145	0.914214	0.0179355	AT5G59710	AdCd
BnaA03g09400D	7.34636	4.82748	1.36899	2.77693	1.33636	0.96049	0.92254	0.0137349	BnaC03g11820D	5.01624	3.84103	2.05637	2.24188	2.5436	0.90664	0.821996	0.0244112	AT5G59550	AdCd
BnaA03g09660D	10.2878	10.4682	5.06654	4.29087	3.06628	0.870168	0.757192	0.0258117	BnaC03g12200D	10.6103	5.63549	2.94715	5.77773	5.48004	0.809222	0.65484	0.0421054	AT5G59160	AdCd
BnaA03g09690D	2.53016	1.99689	0.795891	0.160542	0	0.926558	0.85851	0.0175905	BnaC03g12240D	2.42812	0	0	0.313203	0	0.873709	0.763368	0.0295087	AT5G58990	AdCd
BnaA03g09730D	19.0013	11.9787	4.60636	7.31653	5.06465	0.962511	0.926428	0.0134672	BnaC03g12290D	7.76241	8.55192	4.84919	4.62071	4.41059	0.786671	0.618851	0.0467288	AT5G58950	AdCd
BnaAnng17320D	8.49907	4.80784	2.61382	4.3704	2.72618	0.95009	0.902672	0.0146815	BnaC03g12360D	2.92609	1.53941	0.213485	1.02363	0.71512	0.912362	0.832405	0.0235084	AT5G58787	AdCd
BnaAnng17380D	13.3468	6.90101	2.50956	8.19408	5.70578	0.796699	0.63473	0.0378731	BnaC03g12410D	9.69977	6.10831	5.54355	4.41203	5.21312	0.913744	0.834928	0.0233086	AT5G58640	AdCd
BnaA03g09800D	15.9329	14.6478	13.7124	9.36167	6.36723	0.829429	0.687953	0.0324914	BnaC03g12430D	38.0365	17.2902	17.0372	16.6972	9.65437	0.96012	0.921831	0.0172517	AT5G58330	AdCd
BnaA03g09820D	4.2225	1.22853	1.54423	1.3755	1.31927	0.865592	0.74925	0.0265498	BnaC03g12450D	11.6441	7.81034	6.55003	3.96676	3.76028	0.955801	0.913556	0.017969	AT5G58300	AdCd
BnaA03g09840D	4.06459	2.88763	2.17318	1.94565	1.2229	0.993376	0.986795	0.0102223	BnaC03g12470D	3.02679	1.68654	1.40232	1.57474	1.00176	0.978857	0.958161	0.016523	AT5G58270	AdCd
BnaA03g09860D	14.9392	12.3775	7.56494	5.72881	4.64585	0.947245	0.897272	0.0150997	BnaC03g12490D	21.6145	10.5592	11.451	9.82651	8.14284	0.933588	0.871587	0.0207844	AT5G58250	AdCd
BnaA03g09890D	7.2302	4.22157	4.0583	2.74869	2.82443	0.945714	0.894375	0.0153454	BnaC03g12520D	8.12544	6.03565	4.98265	3.70225	3.79495	0.956189	0.914298	0.0179226	AT5G58150	AdCd
BnaA03g09940D	1.3656	0.743483	0.73341	0.75786	0.474966	0.958533	0.918785	0.0139507	BnaC03g12590D	1.45417	1.57753	0.742805	1.1272	0.57097	0.787904	0.620793	0.0464779	AT5G58040	AdCd
BnaA03g09970D	4.78211	2.4029	1.25445	2.99592	1.44363	0.875306	0.76616	0.0250455	BnaC03g12630D	2.27119	2.08827	1.59864	1.77085	1.25477	0.929007	0.863053	0.0213979	AT5G58005	AdCd
BnaA03g09980D	6.29902	5.33371	4.7156	3.59893	1.65935	0.891576	0.794908	0.0226081	BnaC03g12640D	9.14634	9.20842	5.94109	6.86273	3.92863	0.863186	0.745091	0.031394	AT5G57990	AdCd
BnaA03g10010D	4.02226	0.590508	0.19303	1.78515	0.488366	0.822995	0.67732	0.0335416	BnaC03g12670D	1.71165	1.10155	0.694111	0.339522	0.0938025	0.973128	0.946978	0.016523	AT5G57910	AdCd
BnaA03g10030D	29.4113	17.6336	24.0176	15.7406	12.0284	0.821299	0.674533	0.0338179	BnaC03g12700D	23.1354	17.8786	11.6037	9.14973	7.29621	0.968693	0.938367	0.0168248	AT5G57850	AdCd
BnaA03g10050D	26.0264	17.7615	8.20384	10.8946	7.08402	0.97579	0.952165	0.0120794	BnaC03g12710D	7.69555	6.54591	4.35717	5.34667	4.90994	0.90912	0.8265	0.0240243	AT5G57840	AdCd
BnaA03g10240D	14.6875	8.6027	7.78259	8.10089	3.63412	0.972475	0.945709	0.0126782	BnaC03g12920D	8.28392	6.96096	5.37455	5.04469	3.75011	0.975237	0.951087	0.016523	AT5G57490	AdCd
BnaA03g10260D	16.0243	10.7107	4.25827	11.564	5.85413	0.835047	0.697303	0.0314914	BnaC03g12940D	16.5395	16.4319	7.75287	11.7195	7.25551	0.845364	0.714641	0.0346708	AT5G57460	AdCd
BnaA03g10350D	1.40877	0.76933	0.572815	0.960646	0.149664	0.896096	0.802987	0.0220442	BnaC03g13030D	1.48212	1.04298	1.18528	0.762299	0.775413	0.848945	0.720707	0.0339893	AT5G57280	AdCd
BnaA03g10450D	5.98451	3.66547	2.59619	4.00009	2.18825	0.929024	0.863085	0.0171938	BnaC03g13140D	10.7905	5.26192	4.44215	5.40804	4.13757	0.932388	0.869348	0.0208732	AT5G57035	AdCd
BnaA03g10650D	18.6044	12.6501	10.0373	7.90655	5.29291	0.987727	0.975604	0.0110553	BnaC03g13340D	18.9175	9.44096	5.8521	11.6259	3.86984	0.913616	0.834695	0.0233337	AT5G56680	AdCd
BnaA03g10770D	3.33975	2.39303	1.79497	1.29459	0.933731	0.97641	0.953376	0.0119904	BnaC03g13440D	5.29319	3.83457	4.15789	3.06736	2.3168	0.906643	0.822001	0.0244112	AT5G56500	AdCd
BnaA03g10900D	2.34218	1.06708	1.12624	1.13671	0.652533	0.945612	0.894182	0.0153454	BnaC03g13570D	5.78287	3.34728	3.06665	1.78346	1.5895	0.957683	0.917156	0.0177304	AT5G56360	AdCd
BnaA03g10970D	11.6002	5.11426	3.51454	5.84978	3.57874	0.916832	0.840581	0.019013	BnaC03g13670D	11.9866	9.96752	8.09783	7.2346	6.60094	0.975879	0.95234	0.016523	AT5G56290	AdCd
BnaA03g10990D	11.6713	5.83108	1.38761	3.73352	1.43628	0.966981	0.935052	0.0131714	BnaC03g13740D	6.32146	3.07099	3.39355	1.61616	2.40269	0.877578	0.770144	0.0288272	AT5G56260	AdCd
BnaA03g11010D	5.72888	4.92637	3.09563	1.77955	0.540394	0.917451	0.841717	0.0189213	BnaC03g13770D	3.71114	1.56229	1.86935	2.02055	1.87972	0.801088	0.641741	0.0437316	AT5G56240	AdCd
BnaA03g11110D	32.3317	35.5192	16.0088	19.0808	15.8815	0.795815	0.633321	0.0380475	BnaC03g13880D	87.5488	50.4792	34.6024	16.1108	19.3903	0.956601	0.915086	0.0178068	.	AdCd
BnaA03g11170D	19.7523	18.0208	11.6208	14.6082	10.9857	0.913038	0.833638	0.0195474	BnaC03g13980D	21.1964	17.6384	13.2675	10.7097	10.3986	0.950234	0.902944	0.0187024	AT5G55910	AdCd
BnaA03g11180D	3.17718	2.2382	2.34884	1.88392	1.61337	0.94341	0.890022	0.0155091	BnaC03g13990D	17.7451	6.51663	4.61721	4.0788	3.65013	0.946638	0.896123	0.0190528	AT5G55860	AdCd
BnaA03g11340D	9.41599	7.61544	4.6277	4.40578	3.51812	0.966897	0.934889	0.0131714	BnaC03g14160D	17.4567	10.1869	6.28684	6.5434	7.61118	0.923706	0.853232	0.0220793	AT5G55530	AdCd
BnaA03g11430D	10.2829	8.15242	5.13951	5.59636	3.50213	0.9798	0.960008	0.0115254	BnaC03g14250D	5.13018	2.64931	2.45359	2.30795	2.80784	0.846039	0.715783	0.0345522	AT5G55400	AdCd
BnaA03g11590D	3.90475	3.24994	2.41308	2.67552	1.65591	0.964171	0.929625	0.0132849	BnaC03g14380D	3.09141	1.92721	1.64644	1.0718	1.5578	0.884989	0.783206	0.0277822	AT5G55070	AdCd
BnaA03g11830D	1.20669	0.692419	0.919358	0.581878	0.220639	0.857117	0.734649	0.0279355	BnaC03g14540D	3.87068	2.44867	2.15753	1.94322	1.37188	0.991334	0.982744	0.0152686	AT5G54520	AdCd
BnaA03g11860D	1.88495	2.812	3.76318	3.34484	4.53762	-0.971868	0.944527	0.0127161	BnaC03g14600D	3.59708	1.72411	1.08612	1.1122	0.57847	0.989403	0.978917	0.015525	.	AdCd
BnaA03g11910D	4.71716	5.16275	2.07289	3.2648	1.83526	0.797815	0.636509	0.0377225	BnaC03g14640D	5.02731	4.87259	1.78532	4.02708	1.3157	0.799797	0.639675	0.0440015	AT5G54310	AdCd
BnaA03g12140D	2.90061	1.76192	0.8959	1.45604	1.1638	0.930759	0.866312	0.0169468	BnaC03g14850D	3.07123	1.50577	1.27168	1.16415	1.50086	0.866435	0.75071	0.0308317	AT5G53620	AdCd
BnaA03g12280D	12.1473	11.8627	6.77525	5.40855	3.04885	0.893093	0.797615	0.0223626	BnaC03g14910D	7.01234	3.44215	2.34559	1.64844	2.49988	0.914209	0.835778	0.0232747	AT5G53350	AdCd
BnaA03g12260D	10.3021	6.48517	3.88703	6.15935	3.78625	0.947416	0.897598	0.0150742	BnaC03g15050D	9.32165	7.63151	5.025	6.06818	4.62631	0.96511	0.931438	0.0169757	AT5G53440	AdCd
BnaA03g12470D	19.3117	11.8995	8.39	11.4217	7.29614	0.96496	0.931147	0.0132741	BnaC03g15230D	8.05832	4.88067	5.7918	2.33141	3.64607	0.800227	0.640364	0.043916	AT5G53140	AdCd
BnaA03g12490D	2.27402	1.32696	0.569912	0.968442	0.326987	0.981756	0.963846	0.0114554	BnaC03g15360D	2.30344	1.0461	0.217231	0.318333	0.688844	0.882729	0.77921	0.0280925	AT5G52882	AdCd
BnaA03g12500D	6.64885	3.92586	2.26309	1.7187	0.650871	0.994194	0.988421	0.0102223	BnaC03g15380D	1.88302	0.608579	0.24889	0.11039	0.318877	0.919489	0.84546	0.0226883	AT5G52870	AdCd
BnaA03g12510D	33.4834	27.3535	16.5902	24.63	13.7338	0.916303	0.839612	0.0190843	BnaC03g15390D	33.8635	22.5072	20.0934	17.2184	20.568	0.892336	0.796264	0.0267418	AT5G52840	AdCd
BnaA03g12550D	8.89929	3.34845	1.33762	4.4988	2.85836	0.837526	0.70145	0.0310569	BnaC03g15430D	11.6376	7.19579	3.78875	4.14659	4.4924	0.941599	0.886608	0.0197218	AT5G52660	AdCd
BnaA03g12720D	15.4452	9.52675	5.96197	8.45421	6.97685	0.934076	0.872498	0.016427	BnaC03g15600D	2.28098	1.26567	1.34485	1.39078	0.705046	0.936697	0.8774	0.0204574	AT5G52200	AdCd
BnaA03g12790D	4.88401	3.80016	2.96354	2.35442	1.65293	0.971163	0.943158	0.0127161	BnaC03g15640D	4.43482	3.23598	3.15298	1.5691	1.43339	0.891101	0.794062	0.0269377	AT5G52110	AdCd
BnaA03g12800D	1.46641	1.27788	1.11233	1.20322	0.530539	0.843085	0.710793	0.0301943	BnaC03g15660D	1.34095	1.14697	1.12284	0.74765	0.495775	0.854192	0.729645	0.0330676	AT5G52100	AdCd
BnaA03g12870D	26.2708	12.1132	13.4863	7.9979	5.66759	0.945226	0.893452	0.0153532	BnaC03g15710D	27.3182	24.0714	5.29286	22.6039	2.59805	0.780097	0.608551	0.0481143	AT5G52040	AdCd
BnaA03g12900D	4.67619	3.10159	2.57366	2.74845	1.58178	0.988193	0.976526	0.0110553	BnaC03g15730D	4.27419	3.03316	2.89132	1.79408	1.76857	0.926313	0.858056	0.0217883	AT5G52010	AdCd
BnaA03g12910D	5.21944	2.83771	1.64317	2.00339	0.8468	0.995377	0.990776	0.0102223	BnaC03g15740D	4.29488	2.83662	3.09409	1.4981	2.0487	0.833322	0.694425	0.0371832	AT5G51980	AdCd
BnaA03g12990D	8.27154	4.40105	2.36058	3.43877	2.71246	0.950833	0.904084	0.0145803	BnaC03g15840D	6.09322	4.66622	2.51551	2.31769	1.44529	0.973124	0.94697	0.016523	AT5G51840	AdCd
BnaA03g13010D	14.7822	7.1385	5.0299	9.29692	5.58133	0.865669	0.749382	0.0265493	BnaC03g15870D	10.9754	6.09196	5.85642	3.34673	3.60565	0.939212	0.882119	0.0201572	AT5G51770	AdCd
BnaA03g13050D	5.38156	3.95882	2.43047	3.70278	2.01147	0.937943	0.879737	0.0159876	BnaC03g15920D	3.86428	2.22836	1.99421	1.76424	1.17985	0.986907	0.973986	0.015525	AT5G51590	AdCd
BnaA03g13180D	14.7672	6.00554	3.85645	6.06648	5.63246	0.875984	0.767349	0.0249657	BnaC03g15990D	9.81336	10.2232	5.08953	5.75252	4.25155	0.851281	0.72468	0.0335901	AT5G51410	AdCd
BnaA03g13190D	4.86467	3.89833	3.768	2.14112	2.20903	0.862895	0.744587	0.0270028	BnaC03g16000D	9.81843	7.07512	2.78538	3.80875	2.42547	0.964198	0.929677	0.0169757	AT5G51380	AdCd
BnaA03g13200D	38.7148	15.2483	16.9131	15.9798	7.95338	0.943765	0.890691	0.0154806	BnaC03g16010D	45.3219	22.8724	26.6566	17.1743	14.0517	0.92796	0.861111	0.0216136	AT5G51300	AdCd
BnaA03g13320D	5.25972	2.72402	1.94898	3.99787	1.6983	0.81893	0.670646	0.0341928	BnaC03g16130D	5.18825	3.53557	3.03744	3.55153	2.31386	0.968262	0.937532	0.0168248	AT5G51090	AdCd
BnaA03g13420D	445.855	320.791	283.608	313.399	168.755	0.950686	0.903803	0.0145803	BnaC03g16230D	328.988	295.269	227.851	242.854	162.727	0.941105	0.885679	0.0198439	AT5G50920	AdCd
BnaA03g13460D	10.6578	7.45552	5.6741	5.4802	4.37149	0.996728	0.993467	0.0102223	BnaC03g16340D	7.70938	3.63452	4.0874	2.14319	2.39579	0.911974	0.831697	0.0235902	AT5G50900	AdCd
BnaA03g13520D	36.5688	18.1104	13.7937	29.1016	7.48665	0.80425	0.646817	0.0367273	BnaC03g16400D	41.0773	23.743	18.6821	17.7133	20.96	0.903074	0.815543	0.0249711	AT5G50810	AdCd
BnaA03g13540D	1.34349	0.614614	0.742597	0.450893	0.356683	0.923706	0.853233	0.0179803	BnaC03g16410D	1.24541	1.01787	0.599681	0.820429	0.238654	0.924029	0.853829	0.0220587	AT5G50780	AdCd
BnaA03g13550D	12.867	10.1245	4.95972	4.66002	4.44247	0.943264	0.889747	0.0155091	BnaC03g16450D	18.2179	7.98459	5.5537	3.29328	5.24137	0.922672	0.851324	0.022218	AT5G50740	AdCd
BnaA03g13590D	1.73971	0.290608	0.17298	0.0515825	0.151492	0.907438	0.823443	0.0203705	BnaC03g16520D	1.10765	0.553493	0.349312	0.10287	0.293638	0.913922	0.835253	0.0233056	AT2G29980	AdCd
BnaA03g13660D	5.95032	1.30488	0.106725	1.00398	0.716508	0.906587	0.8219	0.0204736	BnaC03g16550D	6.59513	2.27693	0.333021	2.16498	1.23742	0.904709	0.818498	0.0246964	AT2G30040	AdCd
BnaA03g13670D	45.0615	35.2425	22.7238	26.2328	19.8436	0.978725	0.957902	0.0115697	BnaC03g16560D	35.2508	26.7233	21.459	20.0691	13.8578	0.991531	0.983133	0.0152686	AT2G30050	AdCd
BnaA03g13680D	20.887	15.9231	7.41121	14.1971	9.60176	0.873239	0.762547	0.0253818	BnaC03g16570D	23.9224	21.7868	12.181	19.7332	11.2089	0.835459	0.697992	0.0367485	AT2G30060	AdCd
BnaA03g13720D	24.2218	13.7963	12.3414	14.691	9.20261	0.95489	0.911816	0.0142604	BnaC03g16630D	18.201	10.3362	9.86767	7.98665	6.73696	0.968018	0.937059	0.0168607	AT2G30110	AdCd
BnaA03g13740D	1.64797	0.8219	0.825675	0.196626	0.485069	0.874131	0.764106	0.0252591	BnaC03g16650D	2.17497	0.551668	0.839417	0.293467	0.793994	0.78495	0.616147	0.0470704	AT2G30150	AdCd
BnaA03g13820D	1.03407	1.00053	0.317886	0.565906	0.113694	0.878012	0.770906	0.0246863	BnaC03g16740D	4.96929	1.57501	0.849084	1.66478	1.19259	0.903126	0.815636	0.0249711	AT2G30250	AdCd
BnaA03g13900D	4.22686	2.47975	0.833781	1.30337	0.895864	0.966049	0.93325	0.0132491	BnaC03g16860D	6.56663	3.70791	0.6924	1.333	0.447628	0.974373	0.949402	0.016523	AT2G30360	AdCd
BnaA03g13980D	5.37192	2.27792	1.62441	3.02803	1.20922	0.908455	0.825291	0.0201882	BnaC03g16940D	2.82308	1.82017	1.40517	1.7818	1.34608	0.955603	0.913177	0.0180174	AT2G30470	AdCd
BnaA03g14060D	13.3054	6.9957	4.26973	5.07051	3.9139	0.971348	0.943516	0.0127161	BnaC03g17030D	22.947	15.7157	8.21622	8.43503	8.402	0.956181	0.914281	0.0179226	AT2G30590	AdCd
BnaA03g14070D	39.0842	30.5351	20.1715	18.7643	14.3119	0.980467	0.961316	0.0115195	BnaC03g17040D	58.1978	35.2197	18.2094	11.57	27.7042	0.833108	0.69407	0.0372347	AT2G30620	AdCd
BnaA03g14320D	3.79153	3.08399	1.41152	2.16169	1.26954	0.938037	0.879914	0.0159773	BnaC03g17310D	4.31086	2.95228	2.49355	3.31689	1.11343	0.880128	0.774626	0.0284553	AT2G31140	AdCd
BnaA03g14370D	1.06504	1.25747	0.593029	0.604505	0.408044	0.782706	0.612628	0.0403766	BnaC03g17430D	1.44467	1.19013	0.464151	0.477933	0.349306	0.936221	0.876509	0.0204912	AT2G31270	AdCd
BnaA03g14380D	1.84674	1.07254	0.671664	0.411013	0.0859155	0.989249	0.978613	0.0108461	BnaC03g17440D	2.18059	1.34066	0.593124	0.885188	0.506583	0.977873	0.956236	0.016523	AT2G31350	AdCd
BnaA03g14420D	7.77655	2.86421	0.980729	1.29386	1.4605	0.934507	0.873303	0.0164109	BnaC03g17470D	12.6967	8.21864	4.6453	9.43513	3.92417	0.871956	0.760307	0.0297927	AT2G31390	AdCd
BnaA03g14490D	3.32423	1.81297	0.698386	1.22433	0.744556	0.966879	0.934854	0.0131714	BnaC03g17530D	1.82346	1.28321	0.537307	1.04653	0.707333	0.911847	0.831465	0.0236234	AT2G31510	AdCd
BnaA03g14580D	6.53139	2.87489	0.199454	2.88319	0.630348	0.915397	0.837951	0.0191945	BnaC03g17600D	1.54075	0.633174	0.859739	1.06475	0.148844	0.818491	0.669927	0.0401826	AT2G31570	AdCd
BnaA03g14620D	7.27949	3.84407	1.95003	2.64162	0.88797	0.993572	0.987185	0.0102223	BnaC03g17630D	5.89705	4.14417	3.23145	3.01993	1.71193	0.992201	0.984464	0.0152686	AT2G31600	AdCd
BnaA03g14550D	11.4124	5.88795	7.46888	4.44092	1.76958	0.907034	0.82271	0.0204104	BnaC03g17640D	29.4895	21.2133	15.9784	16.0002	12.7605	0.996943	0.993895	0.0152686	AT2G31610	AdCd
BnaA03g14650D	1.13742	0.480235	0.492672	0.36575	0.107238	0.969049	0.939055	0.012858	BnaC03g17650D	1.37173	0.832029	0.582507	0.683131	0.398241	0.992996	0.986041	0.0152686	AT2G31660	AdCd
BnaA03g14730D	11.2552	5.09746	7.34548	4.84973	2.55149	0.883917	0.781309	0.0238201	BnaC03g17780D	4.13777	2.94153	2.3333	2.57922	1.65702	0.991353	0.98278	0.0152686	AT2G31810	AdCd
BnaA03g14970D	2.19501	1.16673	1.2736	1.38376	1.03042	0.89645	0.803623	0.0220069	BnaC03g17990D	2.42088	1.00604	0.651709	1.12	0.416507	0.948774	0.900172	0.0187658	AT2G32630	AdCd
BnaA03g15030D	3.98605	2.64043	1.65341	2.37211	1.14786	0.970145	0.941181	0.0127161	BnaC03g18050D	3.00789	1.86081	1.39301	1.78849	1.31707	0.958273	0.918288	0.0176659	AT2G32700	AdCd
BnaA03g15060D	4.83326	2.92556	2.60077	2.94071	1.54625	0.967932	0.936893	0.013064	BnaC03g18080D	13.7852	7.5145	6.9725	6.26675	7.14841	0.890862	0.793635	0.0269698	AT2G32730	AdCd
BnaA03g15100D	5.81133	3.13048	1.81229	0.451591	0.369644	0.966932	0.934958	0.0131714	BnaC03g18120D	1.53519	0.687285	0.787744	0.635443	0.338031	0.947529	0.897811	0.0189927	AT2G32770	AdCd
BnaA03g15230D	5.15285	4.16933	2.33085	1.94897	1.05384	0.960218	0.922018	0.0137541	BnaC03g18350D	4.04532	2.23458	1.84092	1.94021	1.34813	0.980615	0.961606	0.016523	AT2G32900	AdCd
BnaA03g15260D	10.2013	8.24536	4.46162	6.32458	3.09828	0.947455	0.897671	0.0150742	BnaC03g18400D	7.14794	5.63182	3.47021	3.34038	3.2475	0.954328	0.910742	0.0180695	AT2G32850	AdCd
BnaA03g15280D	14.9613	10.414	4.8148	8.59728	3.99666	0.949545	0.901635	0.0148152	BnaC03g18460D	7.98089	3.70242	2.73214	3.36532	2.2647	0.959502	0.920645	0.0173428	AT2G33120	AdCd
BnaA03g15330D	4.04615	2.11226	2.7953	2.65178	1.664	0.845597	0.715033	0.0297874	BnaC03g18540D	3.37125	3.62652	2.57165	1.76504	0.661621	0.802156	0.643455	0.043525	AT2G33210	AdCd
BnaA03g15410D	43.5802	20.9525	22.2026	16.7884	12.1385	0.954657	0.911369	0.0142725	BnaC03g18630D	24.58	27.1903	17.2611	19.0118	11.0082	0.795171	0.632298	0.0449227	AT2G33410	AdCd
BnaA03g15440D	7.72603	3.78559	4.76893	4.39718	1.83411	0.899752	0.809554	0.0214496	BnaC03g18660D	7.86566	5.92449	6.29169	5.14058	3.16968	0.895765	0.802395	0.0262053	AT2G33440	AdCd
BnaA03g15490D	2.28259	1.18874	0.623708	0.223419	0.234428	0.969203	0.939355	0.012858	BnaC03g18700D	2.87546	2.15658	1.19917	0.540758	1.05976	0.884681	0.78266	0.0278292	AT2G33570	AdCd
BnaA03g15500D	8.03956	5.59177	4.18414	4.01943	2.6231	0.998632	0.997265	0.0102223	BnaC03g18720D	9.22855	3.55449	3.74775	3.72661	3.1468	0.903083	0.815559	0.0249711	AT2G33585	AdCd
BnaA03g15520D	7.15935	4.61292	2.04333	3.19909	1.67691	0.975848	0.95228	0.0120794	BnaC03g18740D	11.6432	6.19105	5.67812	6.29005	4.51365	0.953243	0.908672	0.0182493	AT2G33630	AdCd
BnaA03g15720D	3.91387	3.96148	1.47277	0.465341	0.642448	0.841056	0.707375	0.0304996	BnaC03g18910D	5.89412	4.79781	1.85997	2.37557	3.25286	0.814106	0.662768	0.0411421	AT2G34070	AdCd
BnaA03g15920D	3.13566	1.70071	0.702808	1.3121	0.630599	0.969105	0.939164	0.012858	BnaC03g19050D	2.28882	1.32372	0.967218	0.819231	0.880459	0.955979	0.913895	0.017969	AT2G34630	AdCd
BnaA03g15950D	7.0833	4.86144	2.92828	3.4363	2.37564	0.988699	0.977526	0.0109855	BnaC03g19080D	7.27212	2.04493	3.07486	2.31454	2.21428	0.85377	0.728924	0.0331446	AT2G34690	AdCd
BnaA03g15980D	19.1898	12.9065	7.40513	9.7324	5.11454	0.987021	0.974211	0.0110834	BnaC03g19100D	13.2187	9.36212	6.4302	6.23829	4.82183	0.993353	0.986751	0.0152686	AT2G34730	AdCd
BnaA03g16010D	13.3342	4.60825	6.78322	3.45653	3.89735	0.865602	0.749266	0.0265498	BnaC03g19120D	9.7209	8.34736	8.45181	4.91247	3.01466	0.814827	0.663943	0.0409996	AT2G34750	AdCd
BnaA03g16060D	50.7073	40.4079	25.2386	25.6812	12.6282	0.972272	0.945312	0.0126782	BnaC03g19260D	47.8469	15.996	14.1009	17.4037	9.31033	0.936088	0.87626	0.0204912	AT2G35050	AdCd
BnaA03g16160D	36.2708	31.6975	14.5801	15.838	7.47929	0.93941	0.882492	0.0158893	BnaC03g19340D	110.66	39.4049	46.7815	34.5828	52.8215	0.785343	0.616763	0.047001	AT2G35260	AdCd
BnaA03g16200D	10.5385	5.57193	4.36932	5.21516	3.11451	0.975376	0.951358	0.0121628	BnaC03g19460D	9.65561	6.07522	4.6945	3.47623	4.41364	0.92843	0.861983	0.0215287	AT2G35620	AdCd
BnaA03g16260D	20.3126	14.5396	7.07735	11.5625	7.43603	0.94524	0.893479	0.0153532	BnaC03g19530D	14.7927	16.4801	6.73819	8.93713	6.78918	0.787385	0.619975	0.0465599	AT2G35680	AdCd
BnaA03g16290D	17.3567	7.38636	4.98432	1.96664	1.19538	0.974226	0.949116	0.01241	BnaC03g19590D	23.4937	18.8255	16.8681	9.79577	6.83474	0.900884	0.811593	0.0253375	AT2G35790	AdCd
BnaA03g16300D	62.5383	54.5378	44.7829	24.8551	16.0468	0.879082	0.772785	0.0244986	BnaC03g19600D	14.4698	12.4275	12.6387	8.46965	7.91085	0.832373	0.692845	0.0373993	AT2G35795	AdCd
BnaA03g16310D	23.2056	13.9503	11.0936	15.0016	10.116	0.936256	0.876575	0.016216	BnaC03g19610D	16.0766	12.1257	11.5779	7.81203	8.98724	0.895131	0.801259	0.0262662	AT2G35800	AdCd
BnaA03g16420D	4.78811	3.21389	2.99616	3.95105	2.52802	0.847394	0.718077	0.0295059	BnaC03g19780D	5.6777	3.51914	3.68438	1.90941	2.62533	0.866199	0.7503	0.0308599	AT2G35920	AdCd
BnaA03g16590D	6.49127	5.12362	4.94209	2.55427	1.7828	0.870911	0.758486	0.025706	BnaC03g20010D	7.73481	5.24495	5.65938	2.89105	3.58045	0.849355	0.721403	0.0339206	AT2G36230	AdCd
BnaA03g16600D	1.42073	0.375857	0.688538	0.468568	0.528617	0.788265	0.621362	0.0394243	BnaC03g20020D	1.51885	0.900001	0.56315	0.609575	0.276286	0.999239	0.998479	0.00996246	AT2G36305	AdCd
BnaA03g16640D	1.71915	0.967359	0.266908	1.05963	0.315486	0.883276	0.780176	0.023924	BnaC03g20050D	2.20193	0.900323	0.260064	0.847196	0.671366	0.879452	0.773437	0.0285446	AT2G36310	AdCd
BnaA03g16740D	5.82144	3.24123	1.23164	3.33422	1.78319	0.894023	0.799277	0.022269	BnaC03g20190D	2.03024	1.96101	1.15313	1.0371	0.870967	0.89688	0.804394	0.0259621	AT2G36470	AdCd
BnaA03g16770D	3.41054	2.65687	2.87423	1.15844	1.00011	0.801681	0.642693	0.0371447	BnaC03g20240D	4.87127	2.41333	2.44008	1.07361	1.35685	0.920754	0.847787	0.0224876	AT2G36570	AdCd
BnaA03g16860D	46.6978	16.6195	9.07428	13.8483	6.86288	0.956604	0.915091	0.0141194	BnaC03g20310D	40.1699	28.388	23.2134	20.3872	23.0544	0.932518	0.86959	0.0208584	AT2G36880	AdCd
BnaA03g16880D	13.92	11.0807	5.552	5.55049	3.70597	0.962836	0.927054	0.0134363	BnaC03g20400D	24.4525	14.4986	13.3033	9.68098	12.8967	0.882732	0.779216	0.0280925	AT2G36910	AdCd
BnaA03g16920D	3.39236	1.42097	1.49518	0.743113	0.743324	0.935497	0.875155	0.0163103	BnaC03g20460D	7.67373	3.66338	3.50395	1.51253	1.21676	0.952809	0.907845	0.0182576	AT2G37020	AdCd
BnaA03g16930D	2.03475	0.499885	0.437207	0.834303	0.768625	0.780627	0.609378	0.0407401	BnaC03g20470D	2.51767	1.37284	0.452597	0.420685	0.162937	0.984996	0.970216	0.0165041	AT2G37025	AdCd
BnaA03g16950D	2.60875	1.57439	1.21718	1.24599	1.28637	0.935415	0.875002	0.0163167	BnaC03g20490D	3.66587	1.11733	1.45258	0.61649	1.16327	0.847167	0.717691	0.0343328	AT2G37050	AdCd
BnaA03g16990D	12.3838	11.9765	7.60704	9.5291	5.51925	0.87596	0.767307	0.0249688	BnaC03g20520D	15.0192	11.0721	5.29298	7.42706	6.59517	0.929108	0.863242	0.0213865	AT2G37110	AdCd
BnaA03g17000D	13.6087	5.52732	0.251632	2.31102	1.83677	0.937694	0.879271	0.0160129	BnaC03g20530D	13.4351	8.30595	6.04339	6.62302	8.81137	0.78105	0.61004	0.047935	AT2G37130	AdCd
BnaA03g17010D	2.55701	1.84541	2.09752	1.92313	1.3764	0.873609	0.763192	0.0253381	BnaC03g20540D	4.38832	3.58602	3.15511	3.26072	2.59455	0.991695	0.98346	0.0152686	AT2G37150	AdCd
BnaA03g17270D	14.5392	11.2856	8.23827	11.898	7.11089	0.884214	0.781834	0.023773	BnaC03g20750D	13.0846	6.45373	3.19256	4.20166	5.77933	0.860003	0.739605	0.031932	AT2G37550	AdCd
BnaA03g17290D	9.90849	2.85346	0.956174	1.26033	0.149447	0.967369	0.935804	0.0131636	BnaC03g20770D	2.58912	0.500625	0	1.20346	0	0.862369	0.743681	0.031529	AT2G37580	AdCd
BnaA03g17310D	51.1662	31.5325	20.5055	37.4349	22.6058	0.855653	0.732143	0.0281796	BnaC03g20800D	82.8773	76.6206	64.3398	54.3535	39.626	0.905907	0.820668	0.0244879	AT2G37610	AdCd
BnaA03g17330D	15.7096	8.31709	4.38709	4.97226	3.21733	0.985455	0.971122	0.0112104	BnaC03g20830D	9.31691	4.68183	5.02484	2.33602	3.93934	0.855872	0.732517	0.0327366	AT2G37630	AdCd
BnaA03g17360D	1.20206	0.767999	1.03602	0.392212	0.300791	0.776024	0.602213	0.0415957	BnaC03g20870D	1.39709	0.856266	0.724219	0.698504	0.277009	0.983442	0.967159	0.016523	AT2G37690	AdCd
BnaA03g17380D	18.849	16.7653	5.4695	5.01782	4.72484	0.896233	0.803233	0.0220342	BnaC03g20910D	13.6468	3.53618	2.5183	1.94734	5.5736	0.77253	0.596802	0.049685	AT2G37710	AdCd
BnaA03g17490D	103.903	71.6936	51.7358	30.3479	24.2295	0.96434	0.929952	0.0132849	BnaC03g20930D	111.133	56.266	73.523	27.3579	39.8597	0.830204	0.689239	0.0378125	AT2G37920	AdCd
BnaA03g17520D	11.2609	12.3388	4.87936	1.29562	0.70391	0.82256	0.676605	0.0336236	BnaC03g20950D	33.5071	6.00747	3.99593	4.6	8.00549	0.847438	0.718152	0.0342792	AT2G37970	AdCd
BnaA03g17530D	1.70063	1.05491	0.480301	0.771008	0.607434	0.943427	0.890054	0.0155091	BnaC03g20960D	1.32963	0.572899	0.302001	0.510789	0.418722	0.914537	0.836377	0.0232538	AT2G37980	AdCd
BnaA03g17550D	9.02832	4.50797	3.84653	5.6693	3.92555	0.874215	0.764253	0.0252432	BnaC03g20990D	7.44825	6.298	5.894	5.10456	4.79337	0.962108	0.925652	0.0169757	AT2G38020	AdCd
BnaAnng37130D	6.24514	5.86477	2.35065	2.88508	2.25735	0.889205	0.790686	0.0230136	BnaC03g21320D	7.53367	5.30631	5.05964	2.95671	3.52496	0.898876	0.807978	0.0256556	AT2G38430	AdCd
BnaA03g17810D	19.022	8.05885	8.83499	6.30004	6.25083	0.91801	0.842743	0.0188262	BnaC03g21350D	9.62877	6.2534	3.25077	3.73235	1.30665	0.994048	0.988131	0.0152686	AT2G38450	AdCd
BnaA03g17820D	47.4019	24.9594	6.76436	5.74807	3.85758	0.973159	0.947039	0.0126128	BnaC03g21360D	42.4947	13.6096	4.1766	12.748	10.2393	0.891273	0.794367	0.0268951	AT2G38470	AdCd
BnaA03g18010D	2.63227	1.71022	2.06763	1.55141	1.02661	0.876988	0.769107	0.0248746	BnaC03g21530D	1.68249	1.42333	0.812484	0.971202	0.880154	0.924382	0.854482	0.022046	AT2G38670	AdCd
BnaA03g18020D	1.20541	0.922944	0.494057	0.737614	0.270354	0.948525	0.899699	0.0150004	BnaC03g21540D	2.81943	2.16795	1.15965	1.26035	0.773352	0.97606	0.952693	0.016523	AT2G38680	AdCd
BnaA03g18090D	15.0143	11.523	11.3593	5.36553	4.45712	0.864201	0.746843	0.0268112	BnaC03g21610D	13.3658	8.35507	10.2804	5.37408	4.69115	0.85395	0.72923	0.03311	AT2G38780	AdCd
BnaA03g18300D	35.4317	33.0121	6.4164	19.8128	9.24791	0.84323	0.711037	0.0301711	BnaC03g21800D	62.2169	20.2538	17.9314	19.5088	17.719	0.901278	0.812302	0.0252651	AT2G39010	AdCd
BnaA03g18310D	53.4438	25.5073	31.2147	21.4085	8.28368	0.931877	0.868395	0.016775	BnaC03g21820D	33.4481	20.4197	18.3576	16.1509	10.07	0.987818	0.975785	0.015525	AT2G39030	AdCd
BnaA03g18360D	3.35623	3.03446	0.885479	0.733383	0.0724915	0.915991	0.839039	0.0191066	BnaC03g21880D	6.0657	2.31013	3.6948	1.50423	2.25104	0.797575	0.636127	0.0444027	AT2G39080	AdCd
BnaA03g18370D	59.4423	53.0694	26.6719	18.4237	17.0607	0.907636	0.823802	0.0203436	BnaC03g21890D	42.4201	28.6835	13.5624	16.292	14.4483	0.958845	0.919383	0.0175516	AT2G39170	AdCd
BnaA03g18410D	17.9806	15.737	15.2232	9.31604	6.50275	0.834156	0.695817	0.0316356	BnaC03g21920D	11.0124	6.31412	7.18117	3.20904	4.99904	0.830971	0.690513	0.037665	AT2G39190	AdCd
BnaA03g18480D	10.5022	5.58671	7.40276	5.75228	2.39206	0.876617	0.768457	0.0249178	BnaC03g21960D	5.64271	0.659939	2.10611	0.301557	0.319061	0.85732	0.734998	0.0324571	AT2G39210	AdCd
BnaA03g18500D	4.88852	2.70446	2.55565	2.62176	1.66375	0.969827	0.940564	0.0127478	BnaC03g21990D	4.56854	3.06009	2.81988	2.9888	2.40244	0.971138	0.943109	0.0165634	AT2G39260	AdCd
BnaA03g18520D	5.54989	1.97948	1.57727	2.64981	1.24756	0.91041	0.828847	0.0199225	BnaC03g22010D	7.31332	3.0392	3.35952	2.48062	1.57142	0.949526	0.901599	0.0187147	AT2G39290	AdCd
BnaA03g18570D	9.91837	9.80722	4.24188	6.17569	4.49855	0.848999	0.7208	0.0292958	BnaC03g22060D	8.65687	7.86705	3.27477	4.26099	5.2446	0.783972	0.614613	0.0472481	AT2G39360	AdCd
BnaA03g18640D	6.17604	3.13404	2.35595	3.22217	1.79968	0.95843	0.918588	0.0139507	BnaC03g22140D	4.03205	3.28957	2.71837	2.72996	1.46677	0.944972	0.892973	0.0194087	AT2G39480	AdCd
BnaA03g18660D	2.92816	1.24071	0.881118	1.04338	0.675267	0.961296	0.92409	0.0136425	BnaC03g22160D	2.57224	2.6835	1.59137	1.78394	1.16119	0.854133	0.729544	0.0330775	AT2G39630	AdCd
BnaA03g18670D	3.96131	1.73897	1.3113	1.93432	0.993863	0.943772	0.890706	0.0154806	BnaC03g22170D	10.7919	1.85326	1.99103	1.24682	2.70281	0.837713	0.701764	0.0362861	AT2G39650	AdCd
BnaA03g18710D	2859.9	1414.37	538.186	631.192	477.533	0.971806	0.944408	0.0127161	BnaC03g22220D	1280.64	968.618	780.601	593.445	792.211	0.87027	0.757369	0.0301092	AT2G39730	AdCd
BnaA03g18720D	2.93154	2.60928	2.42881	2.03918	1.48079	0.895104	0.801211	0.022146	BnaC03g22230D	6.30952	3.77368	2.46234	2.34944	2.35287	0.963693	0.928704	0.0169757	AT2G39750	AdCd
BnaA03g18890D	3.08432	1.40468	0.303395	0.450083	0.400919	0.958083	0.917924	0.0140323	BnaC03g22450D	1.27753	0.800563	0.855546	0.707063	0.715425	0.9072	0.823012	0.024357	AT2G40130	AdCd
BnaA03g18960D	1.76357	0.413641	0.23662	0.477558	0.431605	0.865977	0.749917	0.0265092	BnaC03g22510D	2.37426	1.65143	1.86515	1.73284	1.75026	0.789209	0.622852	0.0461923	AT2G40200	AdCd
BnaA03g19000D	2.93839	1.44665	0.846043	0.788954	0.640632	0.975857	0.952296	0.0120794	BnaC03g22590D	1.85197	0.973533	0.980617	0.699414	0.481711	0.965262	0.931732	0.0169757	AT2G40280	AdCd
BnaA03g56520D	4.94434	1.63407	2.918	2.51895	1.81094	0.786297	0.618263	0.0397778	BnaC03g22770D	5.15647	3.23588	2.13786	1.89824	1.27195	0.995336	0.990694	0.0152686	AT2G40640	AdCd
BnaA03g56510D	8.20622	5.70855	2.51032	3.95386	2.60993	0.957787	0.917356	0.0140589	BnaC03g22780D	7.86499	3.11338	1.90621	3.6511	1.42675	0.93539	0.874954	0.0205896	AT2G40650	AdCd
BnaA03g19230D	50.4735	25.9729	8.28636	19.187	12.1815	0.943534	0.890257	0.0155091	BnaC03g22930D	118.918	36.349	30.5853	27.937	23.9123	0.927062	0.859444	0.0217639	AT2G40830	AdCd
BnaA03g19260D	3.16652	2.58106	1.91321	2.18461	1.32436	0.966292	0.933721	0.0132036	BnaC03g22950D	1.16094	1.04847	0.835997	0.843974	0.834953	0.941467	0.88636	0.019747	AT2G40860	AdCd
BnaA03g19280D	29.8828	21.6869	14.2777	16.2683	13.3368	0.980436	0.961255	0.0115195	BnaC03g22980D	17.5913	10.5147	8.49736	6.59599	6.86505	0.96155	0.924579	0.0170509	AT2G40890	AdCd
BnaA03g19300D	6.78093	4.83694	2.66692	3.65056	2.22284	0.975668	0.951928	0.0120794	BnaC03g23050D	10.1717	6.41123	3.64583	3.98214	3.24528	0.979706	0.959825	0.016523	AT2G40980	AdCd
BnaA03g19320D	16.3025	6.13636	1.00932	9.26553	3.91559	0.817719	0.668664	0.0343925	BnaC03g23130D	46.5794	24.1649	6.26572	13.0906	22.2357	0.797709	0.63634	0.0443954	AT2G41110	AdCd
BnaA03g19440D	1.01002	0.894879	0.558822	0.844956	0.443875	0.85685	0.734193	0.0279876	BnaC03g23320D	2.52578	2.41829	1.14378	1.74454	1.40629	0.825276	0.681081	0.0388087	AT2G41350	AdCd
BnaA03g19510D	24.6521	18.3608	16.3021	8.86744	8.33579	0.916958	0.840812	0.0189906	BnaC03g23390D	58.667	17.1359	25.7631	13.6743	20.8392	0.819334	0.671308	0.0400402	AT2G41530	AdCd
BnaA03g19520D	8.39424	7.20568	1.48176	2.61116	2.56062	0.871487	0.75949	0.0256204	BnaC03g23410D	6.5	3.61736	2.04914	2.20627	3.27045	0.849265	0.721251	0.033931	AT2G41540	AdCd
BnaA03g19530D	4.86043	2.71974	0.672925	2.68506	1.85421	0.834007	0.695568	0.0316647	BnaC03g23420D	6.27668	4.25528	2.26579	3.1911	2.66253	0.946383	0.89564	0.0190619	AT2G41630	AdCd
BnaA03g19570D	2.97844	2.28481	2.14689	1.18452	0.536312	0.891984	0.795635	0.0225399	BnaC03g23460D	5.88564	2.96401	3.28857	2.69979	2.01642	0.942172	0.887688	0.0197186	AT2G41700	AdCd
BnaA03g19590D	3.29176	2.79943	1.09592	1.60301	1.11053	0.920577	0.847462	0.0185384	BnaC03g23480D	3.21713	2.49167	2.1559	2.20119	2.10858	0.97214	0.945055	0.016523	AT2G41740	AdCd
BnaA03g19610D	8.69186	8.10196	5.40023	5.08135	2.61911	0.914458	0.836233	0.0193386	BnaC03g23500D	15.538	7.71265	5.8583	4.98915	5.03671	0.953879	0.909884	0.0181824	AT2G41770	AdCd
BnaA03g19630D	181.392	100.025	96.344	121.892	55.0541	0.913719	0.834882	0.0194458	BnaC03g23520D	124.275	88.4536	99.0671	75.9269	42.0155	0.878741	0.772185	0.0286386	AT2G41840	AdCd
BnaA03g19640D	9.70969	8.25113	2.64986	5.7424	3.2751	0.880386	0.775079	0.0242797	BnaC03g23530D	12.5437	10.026	6.11728	8.4459	6.56107	0.929992	0.864884	0.0212767	AT2G41900	AdCd
BnaA03g19700D	6.42355	6.89427	3.86875	5.27625	2.96716	0.790817	0.625392	0.0389976	BnaC03g23590D	4.17942	2.17481	1.18166	2.38458	1.89758	0.84506	0.714126	0.0347236	AT2G41980	AdCd
BnaA03g56650D	15.7672	15.6975	6.65315	2.74815	1.46953	0.865965	0.749895	0.0265092	BnaC03g23770D	8.0048	8.0721	15.2073	15.4556	15.3128	-0.846941	0.717308	0.0343679	.	AdCd
BnaA03g19910D	3.81585	2.76601	1.33176	2.27955	1.36426	0.937769	0.87941	0.0160057	BnaC03g23890D	1.05408	0.516037	0.211319	0.612038	0.256135	0.890948	0.793789	0.0269505	AT2G42880	AdCd
BnaA03g19940D	5.34403	1.98372	1.33502	3.28416	1.72106	0.814443	0.663318	0.0349496	BnaC03g23930D	1.02712	0.888575	0.584085	0.907766	0.539863	0.814052	0.662681	0.0411439	AT2G42890	AdCd
BnaA03g19990D	379.126	240.618	199.874	238.734	177.082	0.963173	0.927702	0.0133817	BnaC03g23990D	271.137	213.467	139.697	104.755	79.0692	0.962602	0.926603	0.0169757	AT2G43030	AdCd
BnaA03g20030D	32.3856	27.8267	26.3915	17.5788	10.5832	0.860501	0.740462	0.0273896	BnaC03g24020D	132.06	82.0849	84.6406	47.4586	58.243	0.893778	0.79884	0.026468	AT2G43100	AdCd
BnaA03g56760D	8.06305	7.04908	2.56447	3.15934	2.14979	0.91909	0.844727	0.018738	BnaC03g24100D	10.2743	4.72071	3.18995	3.01259	2.34039	0.971532	0.943874	0.0165293	AT2G43320	AdCd
BnaA03g20230D	6.22783	3.78594	2.63086	2.83723	1.14692	0.996309	0.992632	0.0102223	BnaC03g24200D	6.72199	4.25973	4.19452	2.63203	2.61918	0.937711	0.879302	0.0203267	AT2G43430	AdCd
BnaA03g20420D	84.9417	55.0422	25.3737	30.5213	24.611	0.969657	0.940235	0.0127892	BnaC03g24420D	24.2586	18.9666	14.2573	7.82543	8.87175	0.916261	0.839535	0.0231205	AT2G43710	AdCd
BnaA03g20460D	105.009	74.6183	44.3242	26.5552	18.0316	0.966383	0.933896	0.0131937	BnaC03g24470D	36.5265	32.9182	25.5333	16.9374	13.9	0.896168	0.803118	0.0261189	AT2G43780	AdCd
BnaA03g20470D	5.35057	4.21426	2.44102	3.42504	2.00949	0.952946	0.908105	0.0143992	BnaC03g24480D	19.8991	19.1975	9.60506	11.8278	8.15724	0.892682	0.796882	0.0267086	AT2G43790	AdCd
BnaA03g20560D	6.39608	4.53465	3.65909	2.29936	1.96663	0.958909	0.919506	0.013913	BnaC03g24600D	7.75735	3.84387	3.78556	2.43587	2.09781	0.955346	0.912687	0.0180284	.	AdCd
BnaA03g20640D	13.2452	9.99747	7.26325	7.22643	2.64837	0.964868	0.930969	0.0132741	BnaC03g24670D	13.4198	10.0424	10.1847	8.82924	5.43513	0.925762	0.857035	0.0218608	AT2G44065	AdCd
BnaA03g20840D	11.1902	7.38745	4.76675	2.10057	1.26556	0.962217	0.925861	0.0135213	BnaC03g24900D	5.77456	2.00692	2.54282	2.54637	1.29547	0.910132	0.82834	0.0238705	AT2G44670	AdCd
BnaA03g20850D	9.46543	4.60209	2.43585	3.59082	2.66385	0.953901	0.909928	0.0143243	BnaC03g24910D	6.98096	2.84239	3.57663	2.54611	2.65047	0.877017	0.76916	0.0289363	AT2G44680	AdCd
BnaA03g20860D	17.9953	7.94875	5.28268	10.8431	6.80756	0.843357	0.711252	0.0301675	BnaC03g24920D	21.9876	23.3871	12.6554	13.2297	9.32708	0.845872	0.715499	0.034587	AT2G44730	AdCd
BnaA03g20940D	4.5923	2.8865	2.21563	2.11248	1.86931	0.982164	0.964646	0.0114315	BnaC03g25010D	7.8956	4.24017	3.8492	3.0674	3.33586	0.933829	0.872037	0.020777	.	AdCd
BnaA03g21060D	1.2017	0.518652	0.33383	0.412956	0.221782	0.974379	0.949415	0.0123672	BnaC03g25120D	2.69997	1.76918	1.43854	1.27871	0.974217	0.995039	0.990102	0.0152686	AT2G45140	AdCd
BnaA03g21100D	3783.3	1597.28	1434.66	1913.98	959.515	0.933578	0.871568	0.0165281	BnaC03g25160D	1582.55	580.069	750.283	401.404	201.918	0.932441	0.869446	0.0208584	AT2G45180	AdCd
BnaA03g21120D	2.91219	1.90684	1.41112	1.05068	0.797074	0.985472	0.971155	0.0112104	BnaC03g25180D	2.20671	2.169	0.852081	1.02326	0.623146	0.884858	0.782974	0.0277931	AT2G45200	AdCd
BnaAnng27430D	6.66026	4.06539	3.598	3.55281	2.72663	0.983668	0.967602	0.0112916	BnaC03g25240D	10.2684	6.95639	5.44538	5.44989	7.21277	0.779135	0.607052	0.0483138	AT2G45260	AdCd
BnaAnng27440D	16.4802	11.1227	6.15281	9.52172	5.21036	0.963461	0.928257	0.0133463	BnaC03g25260D	20.3121	12.5707	7.24394	7.17774	9.18581	0.910782	0.829524	0.0237646	AT2G45300	AdCd
BnaA03g56780D	1.83059	1.60506	1.26388	1.01284	0.411715	0.901852	0.813338	0.0211398	BnaC03g25280D	2.28327	2.08808	0.982327	1.20744	0.940869	0.904716	0.818511	0.0246964	AT2G45320	AdCd
BnaA03g56890D	6.25856	4.4379	2.45406	3.76909	1.10343	0.952001	0.906306	0.0144753	BnaC03g25360D	2.38532	1.02936	1.12684	0.91781	0.421855	0.95677	0.915409	0.0177683	AT2G45670	AdCd
BnaA03g56900D	1.37346	0.156547	0.0942365	0.37	0.0801585	0.884989	0.783205	0.0236422	BnaC03g25370D	3.22793	1.80259	0.867335	0.807459	0.937573	0.950048	0.902591	0.0187134	AT2G45680	AdCd
BnaA03g56960D	15.1532	7.5119	3.95552	4.95126	2.48622	0.987736	0.975622	0.0110553	BnaC03g25430D	26.5701	17.5728	17.7145	12.9484	12.7172	0.940521	0.884581	0.019995	AT2G45740	AdCd
BnaA03g21220D	1.22674	0.82912	0.510208	0.079068	0	0.937775	0.879421	0.0160057	BnaC03g25520D	1.25844	0.695578	0.237068	0.787502	0.460346	0.835096	0.697385	0.0367946	AT2G46000	AdCd
BnaA03g21230D	7.9933	3.1947	2.37821	4.01143	2.3609	0.902163	0.813897	0.0210777	BnaC03g25530D	4.80351	1.0377	2.09066	1.81096	0.993625	0.843693	0.711818	0.0350135	AT2G46020	AdCd
BnaA03g21270D	3.54302	1.33722	1.17544	1.72326	0.835206	0.919619	0.845699	0.0186596	BnaC03g25630D	2.15052	0.971822	0.663349	0.475484	0.221432	0.987658	0.975468	0.015525	.	AdCd
BnaA03g21310D	14.3268	9.54569	4.22429	8.86422	7.75638	0.810095	0.656254	0.0356859	BnaC03g25650D	8.48813	8.96664	3.37452	5.47587	3.81667	0.799443	0.63911	0.0440537	AT2G46260	AdCd
BnaA03g21470D	96.8663	58.6474	38.5286	59.9996	38.8192	0.932819	0.870151	0.0166444	BnaC03g25850D	179.48	132.296	97.7696	75.2648	63.626	0.976026	0.952628	0.016523	AT2G46505	AdCd
BnaA03g21490D	6.00145	2.14535	1.94384	2.0507	2.77881	0.803348	0.645367	0.0368748	BnaC03g25870D	6.36263	4.34194	2.55159	1.6767	2.27783	0.933448	0.871326	0.0207862	AT2G46590	AdCd
BnaA03g21700D	1.52236	0.498462	0.560156	0.662044	0.385465	0.900667	0.811202	0.0213072	BnaC03g25980D	2.57679	1.18085	1.26152	0.882646	0.684512	0.949067	0.900728	0.0187149	AT2G47310	AdCd
BnaA03g21710D	12.3994	8.40046	5.20924	6.47772	4.16455	0.988086	0.976314	0.0110553	BnaC03g25990D	15.0454	8.16682	4.87807	5.59071	6.97809	0.885861	0.784751	0.0276667	AT2G47320	AdCd
BnaA03g21730D	3.86836	2.54761	1.55678	1.24326	0.580847	0.990455	0.981001	0.0108375	BnaC03g26000D	6.05916	4.1538	2.57892	3.82395	3.53669	0.862744	0.744327	0.0314838	AT2G47330	AdCd
BnaA03g21740D	6.77416	3.68826	2.52718	3.44025	1.53721	0.978169	0.956815	0.0117779	BnaC03g26010D	3.0307	3.31662	2.19558	2.18125	1.69407	0.807423	0.651932	0.0425038	AT2G47350	AdCd
BnaA03g21760D	8.28073	5.12645	0	2.49493	1.59262	0.904968	0.818967	0.0207083	BnaC03g26030D	29.3496	8.90011	17.9158	12.3886	4.01712	0.835541	0.698129	0.0367469	AT2G47380	AdCd
BnaA03g21770D	1225.8	728.021	810.094	671.675	507.093	0.939893	0.8834	0.0158146	BnaC03g26040D	150.007	102.108	74.5881	49.8877	46.2871	0.96907	0.939098	0.0168083	AT2G47400	AdCd
BnaA03g21780D	20.0551	9.26574	9.63476	8.42891	5.1778	0.958508	0.918737	0.0139507	BnaC03g26050D	4.17803	4.48189	3.19984	3.51584	2.05668	0.787724	0.620508	0.0464976	AT2G47420	AdCd
BnaA03g21800D	12.1916	10.13	6.17337	6.38758	2.71622	0.956727	0.915326	0.0141118	BnaC03g26070D	15.1462	5.00666	6.34563	3.9378	3.6656	0.906017	0.820867	0.024477	AT2G47470	AdCd
BnaA03g21840D	30.0912	27.6821	21.5213	15.4257	9.71203	0.891806	0.795318	0.0225697	BnaC03g26110D	28.5724	28.1087	13.7172	10.2061	12.2718	0.84125	0.707701	0.0355849	AT2G47710	AdCd
BnaA03g21980D	21.4487	16.1194	13.3603	9.73216	6.16958	0.96147	0.924424	0.0136048	BnaC03g26300D	27.7862	25.6782	18.7164	14.8177	9.73604	0.910754	0.829473	0.0237646	.	AdCd
BnaA03g22020D	36.3331	31.3433	5.28006	14.4845	5.71564	0.899003	0.808206	0.0215921	BnaC03g26360D	23.0514	14.1497	6.88802	8.54198	13.1298	0.79895	0.638321	0.0441578	AT2G28870	AdCd
BnaA03g22560D	22.5887	16.0562	6.7935	10.794	5.44695	0.966228	0.933596	0.0132295	BnaC03g26570D	28.1472	21.2208	9.24594	17.083	12.939	0.886879	0.786554	0.0274998	AT2G27050	AdCd
BnaA03g22570D	12.6079	3.1601	4.65879	3.5663	2.34464	0.895857	0.802561	0.0220614	BnaC03g26590D	9.5297	9.10987	8.22669	6.71513	3.78932	0.818178	0.669416	0.0402475	AT2G26990	AdCd
BnaA03g22630D	40.5074	26.864	22.8263	21.4163	14.2765	0.995351	0.990723	0.0102223	BnaC03g26660D	23.8238	11.1867	13.8796	8.4933	10.1397	0.862856	0.74452	0.0314668	AT2G26600	AdCd
BnaA03g22730D	13.7929	7.43071	6.63543	6.53242	3.95399	0.981589	0.963516	0.0114934	BnaC03g26770D	11.4988	6.93456	5.88187	4.22558	4.26131	0.963506	0.928344	0.0169757	AT2G26510	AdCd
BnaA03g22770D	5.3458	2.3426	0	0.878752	1.27253	0.891493	0.794759	0.0226212	BnaC03g26810D	2.27178	1.59379	1.20136	1.15242	0.260929	0.961657	0.924785	0.0170509	.	AdCd
BnaA03g22860D	4.64153	1.67477	0.98	2.2819	0.991777	0.898029	0.806455	0.0217276	BnaC03g26910D	4.50591	3.37703	1.80973	2.98732	2.57232	0.852202	0.726248	0.0334118	AT2G25740	AdCd
BnaA03g22890D	1.92435	1.48581	0.49805	0.493384	0.475	0.92855	0.862204	0.0172519	BnaC03g26940D	23.7644	1.86503	1.38936	2.05108	1.42183	0.888053	0.788638	0.0273451	.	AdCd
BnaA03g22900D	2.35908	2.2571	1.28259	1.46331	1.62509	0.788351	0.621498	0.0394225	BnaC03g26960D	16.3574	10.5531	3.88069	4.17315	3.47937	0.964127	0.929541	0.0169757	.	AdCd
BnaA03g22950D	1.42123	1.07828	1.04443	1.12914	0.842007	0.940988	0.885458	0.0157067	BnaC03g27030D	2.70335	2.64352	2.16127	2.31017	1.86218	0.894269	0.799717	0.0264133	AT2G24700	AdCd
BnaA03g22970D	195.873	152.952	157.092	135.783	78.2884	0.888795	0.789957	0.0230816	BnaC03g27090D	155.671	83.7822	99	52.4313	47.3875	0.906168	0.82114	0.024477	.	AdCd
BnaA03g23010D	42.3355	34.895	9.82914	24.3748	13.1575	0.880881	0.775951	0.0242184	BnaC03g27140D	49.7675	29.5932	7.6948	14.7506	14.4116	0.925865	0.857227	0.0218425	.	AdCd
BnaA03g23040D	6.63671	6.07499	4.55922	2.37613	2.03581	0.86536	0.748848	0.0265834	BnaC03g27190D	16.1623	9.03437	6.76491	3.90971	5.76237	0.926721	0.858811	0.0217883	AT2G23150	AdCd
BnaA03g23080D	5.60126	5.18752	3.25591	3.59552	1.93927	0.92029	0.846934	0.0185648	BnaC03g27270D	1.73691	1.07793	0.969736	1.02377	0.877385	0.957843	0.917463	0.0177001	.	AdCd
BnaA03g23240D	38.864	17.9413	8.08333	17.9111	14.6125	0.874038	0.763943	0.0252673	BnaC03g27460D	24.1034	15.8584	2.67966	11.938	5.04132	0.906593	0.821911	0.0244149	AT5G49700	AdCd
BnaA03g23250D	45.7924	30.3214	17.4022	23.34	19.7317	0.951454	0.905265	0.0145478	BnaC03g27480D	26.627	19.5024	15.1791	7.48351	15.0954	0.797618	0.636195	0.0443999	AT5G49720	AdCd
BnaA03g23260D	11.5643	6.29307	3.75248	5.14926	2.81991	0.981951	0.964227	0.0114315	BnaC03g27490D	11.7	8.05299	7.96963	6.97113	7.81353	0.87821	0.771253	0.0287187	AT2G23390	AdCd
BnaA03g23300D	4.30301	3.08361	2.46654	3.17495	1.55387	0.930268	0.865398	0.0170095	BnaC03g27540D	11.5256	9.71021	7.15908	7.46987	8.55965	0.836681	0.700035	0.0365348	AT5G49930	AdCd
BnaA03g23320D	5.66507	3.56972	2.20136	3.18954	1.53829	0.974119	0.948908	0.0124247	BnaC03g27560D	7.83071	4.53906	2.82287	2.33282	2.21345	0.974461	0.949574	0.016523	AT5G49945	AdCd
BnaA03g23330D	12.8773	9.62569	3.6412	3.2296	2.1184	0.956836	0.915536	0.0141021	BnaC03g27570D	13.4226	5.61705	5.87965	3.97513	3.52269	0.939658	0.882957	0.0200849	AT5G49970	AdCd
BnaA03g23340D	21.4308	12.2252	10.9956	14.4261	8.35747	0.920575	0.847458	0.0185384	BnaC03g27580D	19.4907	18.391	10.631	12.4782	7.59583	0.913189	0.833914	0.0233966	AT5G49980	AdCd
BnaA03g56980D	17.4533	11.9353	9.11301	13.29	10.713	0.834426	0.696267	0.031573	BnaC03g27590D	11.3622	6.98626	3.30367	5.85304	4.10583	0.936012	0.876119	0.0205063	AT5G50000	AdCd
BnaA03g23390D	19.3096	11.1102	10.0526	6.05255	4.31584	0.968215	0.93744	0.0130129	BnaC03g27710D	24.626	17.0777	17.1191	9.9143	11.1886	0.895339	0.801632	0.0262436	AT5G50280	AdCd
BnaA03g23430D	8.42394	5.0304	4.46504	4.33467	2.95534	0.987165	0.974494	0.0110834	BnaC03g27760D	7.83148	4.94801	4.75709	3.75306	2.77175	0.974598	0.949842	0.016523	AT5G50320	AdCd
BnaA03g23440D	1.93439	2.24075	0.937858	1.16565	0.620641	0.795398	0.632657	0.0381207	BnaC03g27770D	1.90638	1.52352	0.755228	1.27529	1.02096	0.865924	0.749825	0.0309032	AT5G50340	AdCd
BnaA03g23450D	2.69141	1.33918	0.637397	2.00732	0.874907	0.783209	0.613416	0.0402946	BnaC03g27780D	3.92641	3.25276	1.74643	2.30069	1.74913	0.940696	0.884909	0.0199647	AT5G50350	AdCd
BnaA03g23460D	9.95912	5.03675	7.18092	6.97621	4.25884	0.786793	0.619043	0.0397038	BnaC03g27790D	12.2062	6.58609	4.89386	4.77455	5.11734	0.934796	0.873843	0.0206409	.	AdCd
BnaA03g23470D	8.54778	6.31701	6.11998	5.93428	3.96764	0.959721	0.921064	0.0138223	BnaC03g27800D	6.08451	3.51213	2.39885	2.99031	2.60346	0.946607	0.896064	0.0190528	AT5G50370	AdCd
BnaA03g23560D	6.45345	6.1257	2.82653	3.4755	2.69944	0.888489	0.789413	0.0231263	BnaC03g27950D	10.6255	11.1458	4.17413	6.09066	5.47869	0.784187	0.614949	0.0472151	.	AdCd
BnaA03g23570D	10.0607	6.76113	4.68305	4.89785	3.28542	0.998538	0.997079	0.0102223	BnaC03g27960D	7.20875	6.2514	5.63304	4.09515	3.87434	0.903134	0.815651	0.0249711	AT4G07410	AdCd
BnaA03g23620D	3.35741	2.45481	1.78527	1.69888	1.09614	0.994659	0.989347	0.0102223	BnaC03g28040D	3.2577	1.37574	1.24457	1.07764	1.29711	0.889059	0.790426	0.0272433	AT4G08180	AdCd
BnaA03g23690D	28.8195	15.0547	10.9965	10.6435	4.35833	0.995872	0.991761	0.0102223	BnaC03g28120D	10.2278	7.22657	4.89654	6.12572	3.42922	0.982872	0.966038	0.016523	AT4G08455	AdCd
BnaA03g23700D	42.8688	18.0037	11.3744	17.8939	11.1994	0.938815	0.881373	0.0158984	BnaC03g28140D	36.6474	31.945	28.2099	21.1528	20.7523	0.909461	0.827119	0.0239893	AT4G08460	AdCd
BnaAnng30700D	12.3903	9.45492	5.80794	7.16088	4.39276	0.979015	0.95847	0.0115458	BnaC03g28150D	13.9733	9.26921	5.45185	6.4846	5.16652	0.97725	0.955017	0.016523	AT4G08500	AdCd
BnaA03g23740D	1.38221	0.699958	0.683398	0.350909	0.366093	0.941095	0.88566	0.0157025	BnaC03g28210D	7.87281	5.69805	4.20562	3.89217	4.50055	0.922476	0.850963	0.0222504	AT4G08690	AdCd
BnaA03g23750D	27.2892	17.6291	10.4265	14.901	8.61825	0.975605	0.951806	0.012109	BnaC03g28230D	50.7809	24.194	20.3944	17.8854	13.306	0.971979	0.944743	0.016523	AT4G08810	AdCd
BnaA03g23760D	22.9545	13.0341	11.8267	8.10909	6.91723	0.969025	0.939009	0.012858	BnaC03g28260D	30.741	12.5583	17.708	11.4017	8.47738	0.892653	0.79683	0.0267086	AT4G08850	AdCd
BnaA03g23800D	2.35548	2.46805	2.05693	1.67781	1.62654	0.77945	0.607542	0.0409476	BnaC03g28300D	9.63172	7.85163	7.903	7.24148	6.58135	0.963612	0.928549	0.0169757	AT4G08900	AdCd
BnaA03g23840D	12.2968	9.35506	5.3614	5.034	2.01539	0.975974	0.952526	0.0120794	BnaC03g28340D	32.413	11.4103	13.3224	14.4827	14.6601	0.807198	0.651568	0.0425304	AT4G09010	AdCd
BnaA03g23850D	10.8754	4.37681	3.79286	2.16972	1.785	0.959811	0.921236	0.0138223	BnaC03g28420D	15.6296	17.4317	11.2041	12.1791	7.99569	0.787032	0.61942	0.0466394	.	AdCd
BnaA03g24030D	14.1587	9.30661	4.8696	7.33938	6.27983	0.927618	0.860475	0.0174112	BnaC03g28560D	18.674	16.6388	14.0702	12.0881	12.2928	0.931862	0.868367	0.0210104	AT4G09510	AdCd
BnaA03g57130D	11.196	5.46537	3.12718	5.56973	2.73986	0.948217	0.899115	0.0150577	BnaC03g28610D	14.3652	10.0257	8.56837	8.11504	4.50831	0.983267	0.966814	0.016523	AT4G09560	AdCd
BnaA03g24050D	8.29859	5.29257	4.66491	4.91077	2.79605	0.981167	0.962688	0.0115195	BnaC03g28620D	11.9743	3.74862	3.79759	2.6982	4.19268	0.851845	0.725641	0.0334756	AT4G09570	AdCd
BnaA03g24180D	18.0781	9.0172	5.16783	10.0375	7.33244	0.873986	0.763852	0.0252704	BnaC03g28780D	10.56	5.51317	4.54893	3.16554	4.23503	0.916798	0.840518	0.0230045	AT4G09830	AdCd
BnaA03g24260D	13.2289	5.62737	1.94297	8.56113	2.1804	0.842318	0.709499	0.0303276	BnaC03g28840D	12.7552	6.98305	5.77895	4.89107	5.88328	0.914456	0.83623	0.0232538	AT4G10170	AdCd
BnaA03g24270D	11.0719	5.67594	6.32155	5.69611	2.34141	0.941741	0.886876	0.0156252	BnaC03g28850D	9.3718	3.14406	3.87482	2.72053	1.53077	0.934393	0.87309	0.0206825	AT4G10180	AdCd
BnaA03g24300D	17.4654	14.1517	4.84661	7.77086	1.63895	0.944859	0.892759	0.0153583	BnaC03g28880D	30.0916	28.1181	16.2307	15.4015	11.3066	0.919303	0.845119	0.0227089	AT4G10290	AdCd
BnaA03g24340D	1.38536	0.350244	0.257159	0.338884	0.477093	0.821762	0.675293	0.0337325	BnaC03g28940D	1.22042	0.63598	0.660694	0.659409	0.128203	0.933832	0.872042	0.020777	AT4G10310	AdCd
BnaA03g24350D	290.074	205.683	91.5959	165.594	90.257	0.942122	0.887594	0.0156213	BnaC03g28960D	284.645	256.356	100.711	144.275	155.742	0.819678	0.671871	0.0399968	AT4G10340	AdCd
BnaA03g24480D	30.6009	22.3235	15.6535	17.2886	14.0016	0.987707	0.975564	0.0110553	BnaC03g29110D	17.5356	17.1325	10.6129	12.9972	9.01839	0.882869	0.779457	0.0280773	AT4G10710	AdCd
BnaA03g24700D	5.3022	5.34274	4.04996	3.32834	2.55846	0.860063	0.739709	0.0274795	BnaC03g29160D	9.23335	6.08513	4.48007	4.70597	3.90406	0.987615	0.975383	0.015525	AT4G10790	AdCd
BnaA03g24680D	19.7238	17.538	10.8111	13.442	8.02415	0.931986	0.868599	0.016775	BnaC03g29200D	23.3409	17.6241	12.3233	14.3492	12.2477	0.971211	0.94325	0.0165514	AT4G10840	AdCd
BnaA03g24740D	3.56588	3.0317	1.86306	1.6427	1.76454	0.920402	0.84714	0.0185559	BnaC03g29350D	4.05126	2.50983	2.16354	1.48468	1.79367	0.932698	0.869926	0.0208496	AT4G11260	AdCd
BnaA03g24760D	13.9056	6.22871	5.10553	7.24099	3.812	0.936023	0.87614	0.0162449	BnaC03g29390D	9.55477	8.09563	6.94283	6.05408	3.61387	0.930731	0.86626	0.0211253	AT4G11420	AdCd
BnaA03g25020D	5.1256	2.43178	1.86041	2.80604	1.8597	0.911337	0.830536	0.0198007	BnaC03g29470D	14.6616	11.8028	8.00681	11.4684	7.03585	0.907014	0.822674	0.0243943	AT4G12230	AdCd
BnaA03g25040D	2.12796	1.30179	1.28374	0.933042	0.576261	0.965973	0.933104	0.0132491	BnaC03g29480D	2.21537	1.62145	1.35291	1.14106	0.511463	0.963795	0.928901	0.0169757	AT4G12240	AdCd
BnaA03g25210D	1.71113	1.5032	0.637003	0.874236	0.387096	0.930875	0.866529	0.0169401	BnaC03g29640D	2.10335	1.0135	1.2442	0.981561	1.04517	0.84606	0.715818	0.0345522	AT4G12570	AdCd
BnaA03g25240D	16.1924	14.4613	8.46582	7.75693	6.58421	0.930645	0.866101	0.0169479	BnaC03g29670D	26.8999	24.9646	17.9972	13.753	12.1769	0.905273	0.81952	0.0246032	AT4G12600	AdCd
BnaA03g25280D	4.50863	1.66656	1.30815	2.38339	0.873864	0.905983	0.820805	0.0205687	BnaC03g29720D	4.3167	2.84921	2.11327	1.33528	2.22079	0.866958	0.751617	0.0307215	.	AdCd
BnaA03g25340D	46.085	34.8725	18.5413	24.1226	12.3897	0.974039	0.948752	0.0124654	BnaC03g29790D	28.4992	19.6184	14.2092	15.4931	14.4594	0.964766	0.930773	0.0169757	AT4G04210	AdCd
BnaA03g25380D	6.43248	4.86966	5.34789	4.14764	4.03981	0.878429	0.771638	0.0246342	BnaC03g29830D	9.49008	5.51744	5.18154	3.12022	3.59947	0.933404	0.871244	0.0207862	AT4G04350	AdCd
BnaA03g25620D	15.357	10.4098	8.71115	7.45842	7.69612	0.962233	0.925892	0.0135213	BnaC03g30060D	23.5828	14.0875	8.16385	12.3949	9.02634	0.947569	0.897887	0.0189927	AT4G04950	AdCd
BnaA03g25630D	2.91997	1.6385	0	0.475139	0.733484	0.886023	0.785037	0.0235292	BnaC03g30070D	7.28131	3.46381	1.31236	0.946156	2.1673	0.90003	0.810053	0.025491	AT4G05010	AdCd
BnaA03g25740D	4.474	3.44632	0.784519	3.02921	0.907574	0.850731	0.723743	0.0290288	BnaC03g30250D	5.45749	4.1909	2.0371	1.24342	1.32147	0.937172	0.878292	0.0204112	AT4G03240	AdCd
BnaA03g25890D	3.02314	3.22431	2.34428	1.96924	0.861542	0.805405	0.648677	0.0365258	BnaC03g30470D	4.84743	2.32977	2.45568	1.87736	1.67088	0.938825	0.881392	0.0201928	AT4G02980	AdCd
BnaA03g25960D	12.5457	7.40841	4.77345	6.13303	3.1576	0.989132	0.978382	0.0108461	BnaC03g30550D	10.0361	5.75113	2.94281	3.42476	3.01519	0.965693	0.932563	0.0169757	AT4G02880	AdCd
BnaA03g26090D	5.8862	4.5446	3.97619	3.99341	2.71058	0.981313	0.962976	0.0115195	BnaC03g30820D	10.0965	6.64653	1.71158	3.99243	2.86736	0.926985	0.859302	0.0217639	AT4G02620	AdCd
BnaA03g26100D	6.1105	4.34368	3.2333	2.8564	1.55717	0.989327	0.978768	0.0108461	BnaC03g30830D	5.75239	4.37944	2.71973	1.7222	1.71342	0.946745	0.896326	0.0190528	AT4G02590	AdCd
BnaA03g26120D	10.5603	7.05482	6.53396	5.59076	4.36205	0.984639	0.969513	0.0112916	BnaC03g30850D	16.0981	12.1682	7.76022	7.0176	6.11462	0.974651	0.949945	0.016523	AT4G02570	AdCd
BnaA03g26160D	5.95116	3.8055	2.74627	3.24709	1.61814	0.989749	0.979604	0.0108461	BnaC03g30900D	8.25614	4.74418	3.1793	3.23339	2.14024	0.993899	0.987835	0.0152686	AT4G02480	AdCd
BnaA03g26170D	12.9188	8.38745	4.41538	6.60889	5.75014	0.926292	0.858017	0.0176356	BnaC03g30910D	12.8216	9.93967	5.88177	7.42705	5.257	0.969403	0.939742	0.016726	AT4G02450	AdCd
BnaA03g26350D	136.109	59.9654	39.6254	56.6718	43.6803	0.929061	0.863154	0.0171938	BnaC03g31090D	33.5418	34.0829	13.9691	23.5942	11.4799	0.832518	0.693087	0.037367	AT4G02080	AdCd
BnaA03g26420D	8.55334	3.56899	5.58821	2.95033	2.03212	0.860341	0.740186	0.0274197	BnaC03g31240D	1.8108	0	0	0	0	0.880792	0.775795	0.0283697	AT4G01990	AdCd
BnaA03g26440D	43.3163	29.6304	29.8023	26.0675	15.8995	0.954203	0.910504	0.0142895	BnaC03g31260D	69.0452	29.682	26.6703	19.3221	25.3813	0.901016	0.811829	0.0253031	AT4G01940	AdCd
BnaA03g26490D	31.1114	9.75692	6.49491	8.82887	5.51126	0.936172	0.876419	0.0162199	BnaC03g31350D	14.8195	8.71575	6.96843	7.79003	5.98337	0.974529	0.949707	0.016523	AT4G01895	AdCd
BnaA03g26670D	17.0344	4.85844	4.42562	4.90768	2.48951	0.936044	0.876179	0.016244	BnaC03g31540D	74.5127	45.3493	29.7652	19.9959	20.5634	0.968832	0.938635	0.0168248	AT4G01410	AdCd
BnaA03g26680D	7.37725	7.12945	5.72416	5.42498	3.62987	0.885514	0.784135	0.0236055	BnaC03g31550D	21.1928	12.1139	9.05669	6.87207	6.6691	0.971631	0.944067	0.0165293	AT4G01400	AdCd
BnaA03g26720D	7.19837	4.17809	2.85703	2.78418	1.73794	0.996741	0.993492	0.0102223	BnaC03g31630D	5.75108	5.22356	4.64435	3.64826	2.80873	0.893584	0.798492	0.0265044	AT4G00830	AdCd
BnaA03g26780D	4.74762	3.69369	2.53477	2.68478	2.65237	0.950743	0.903912	0.0145803	BnaC03g31720D	28.3425	13.9905	10.3845	9.38737	8.24502	0.966756	0.934617	0.0169757	AT4G01010	AdCd
BnaA03g26800D	2.49944	1.68147	1.0492	0.653331	0.631162	0.964955	0.931138	0.0132741	BnaC03g31740D	24.898	14.5675	12.2823	6.0686	12.1205	0.842388	0.709618	0.0352994	AT4G01050	AdCd
BnaAnng24350D	4.44141	2.34911	1.23446	2.32043	0.863443	0.955387	0.912763	0.0142028	BnaC03g31780D	4.7917	2.79017	2.97229	3.07576	1.65673	0.928788	0.862647	0.0214505	AT4G01090	AdCd
BnaA03g26860D	2.74191	2.29373	1.37104	2.25958	0.560069	0.837153	0.700825	0.0311273	BnaC03g31810D	5.14982	5.95697	2.56194	1.83384	1.89899	0.775485	0.601376	0.0490734	AT4G01130	AdCd
BnaA03g26870D	14.0145	14.875	9.01038	11.208	3.79109	0.796668	0.634681	0.0378731	BnaC03g31830D	83.9793	40.9727	52.315	21.4567	22.4375	0.880942	0.776059	0.0283697	AT4G01150	AdCd
BnaA03g26890D	3.15185	2.16665	2.32221	2.39563	0.741818	0.830603	0.689901	0.0322784	BnaC03g31850D	3.07616	2.11034	1.91971	1.79692	1.13998	0.983612	0.967492	0.016523	AT4G01210	AdCd
BnaA03g26920D	31.4745	21.4012	17.6066	0.906816	9.06533	0.824184	0.679279	0.0333186	BnaC03g31880D	25.7989	14.7767	15.5996	8.11528	8.66693	0.916684	0.840309	0.0230348	AT4G01290	AdCd
BnaA03g26950D	14.1037	11.3862	4.18369	6.54012	6.80612	0.861385	0.741985	0.0272623	BnaC03g31910D	23.0958	12.7555	9.56657	14.1363	9.79455	0.914128	0.835631	0.0232839	AT4G01370	AdCd
BnaA03g26980D	2.50204	2.1144	0.943339	1.12098	1.21921	0.879966	0.77434	0.0243611	BnaC03g31940D	3.41587	2.51629	2.2007	1.47862	0.99444	0.951244	0.904865	0.0184682	AT4G00752	AdCd
BnaA03g27020D	4.31121	3.06779	1.65519	1.88434	0.83896	0.987481	0.975118	0.0110553	BnaC03g32000D	1.94296	1.22376	0.726237	0.83733	0.302349	0.995767	0.991552	0.0152686	AT4G00710	AdCd
BnaA03g27080D	4.56287	2.40069	1.75332	0.207909	1.29599	0.879933	0.774283	0.0243668	BnaC03g32060D	11.9037	7.30847	6.1408	3.95293	2.56331	0.97649	0.953533	0.016523	AT4G00525	AdCd
BnaA03g27100D	4.68403	2.93491	2.48039	1.12837	1.11331	0.943552	0.890291	0.0155091	BnaC03g32080D	7.31613	3.72662	3.89995	2.61105	1.78067	0.958364	0.918462	0.0176659	AT4G00500	AdCd
BnaA03g27110D	4.92907	2.87638	2.87371	2.21559	0.808422	0.958448	0.918623	0.0139507	BnaC03g32110D	8.5769	3.82346	4.25248	4.15189	3.74184	0.882497	0.778801	0.0281402	AT4G00450	AdCd
BnaA03g27150D	21.8509	12.6589	3.59559	12.3249	6.35331	0.884619	0.78255	0.0237118	BnaC03g32150D	17.3793	10.1563	2.822	9.20942	7.46631	0.829444	0.687978	0.0379708	AT4G00355	AdCd
BnaA03g27190D	23.551	15.3436	4.99467	6.12639	3.6914	0.971032	0.942903	0.0127161	BnaC03g32190D	9.99664	6.53281	3.49463	3.16181	5.59362	0.813936	0.662492	0.0411706	.	AdCd
BnaA03g27210D	18.965	8.46892	5.0012	7.35944	4.02826	0.965288	0.931782	0.0132741	BnaC03g32210D	16.9005	8.68332	4.97067	5.75224	4.29127	0.975364	0.951334	0.016523	AT3G01990	AdCd
BnaA03g27240D	3.77241	3.21738	2.00326	1.72579	0.725385	0.944317	0.891735	0.0154641	BnaC03g32240D	12.2298	6.5774	1.93782	1.71513	3.39671	0.91141	0.830669	0.0236721	AT3G01860	AdCd
BnaA03g27330D	3.07341	2.52638	1.56236	2.59615	1.21716	0.839435	0.704651	0.0307462	BnaC03g32340D	5.37062	3.86848	3.26029	2.17943	2.55995	0.928531	0.862169	0.021521	AT3G01720	AdCd
BnaA03g27360D	10.5258	10.1417	7.71131	6.56646	6.70817	0.878461	0.771694	0.0246292	BnaC03g32360D	17.2327	15.2022	13.2147	6.34401	7.47895	0.819913	0.672257	0.0399473	AT3G01670	AdCd
BnaA03g27380D	9.01046	5.6295	5.54114	5.24622	3.35803	0.971148	0.943129	0.0127161	BnaC03g32380D	10.5202	6.74184	4.69329	6.02227	3.18879	0.9827	0.9657	0.016523	AT3G01640	AdCd
BnaA03g27390D	15.0489	4.00251	3.98669	3.48473	2.0955	0.931559	0.867803	0.0168287	BnaC03g32410D	6.08094	4.72929	5.5182	4.29856	2.82301	0.80194	0.643107	0.043554	AT3G01610	AdCd
BnaA03g27430D	69.3506	35.258	19.7683	14.5511	9.3901	0.98619	0.972571	0.0111856	BnaC03g32450D	67.3845	37.3988	32.5149	22.0995	26.0961	0.937777	0.879427	0.0203236	AT3G01540	AdCd
BnaA03g27490D	9.99341	6.27656	4.25036	4.00896	3.39053	0.985929	0.972057	0.0111856	BnaC03g32490D	7.73518	7.17943	3.29246	4.31972	3.43768	0.888772	0.789916	0.0272922	AT3G01400	AdCd
BnaA03g27600D	16.9592	9.98681	4.65523	7.57323	4.12739	0.973443	0.947591	0.0126107	BnaC03g32600D	37.7184	17.6927	9.65181	10.8108	14.9416	0.885297	0.78375	0.0277822	AT3G01210	AdCd
BnaA03g27630D	10.194	4.4342	4.1833	3.63624	1.43339	0.9748	0.950235	0.0122517	BnaC03g32650D	3.80864	1.83213	1.70217	0.930258	1.08874	0.937835	0.879535	0.0203236	AT3G01100	AdCd
BnaA03g27710D	5.75974	1.89319	1.04948	3.6279	1.70637	0.778467	0.606012	0.0411144	BnaC03g32720D	37.4341	25.7066	12.4157	12.9131	6.90592	0.985683	0.971571	0.0165041	AT3G02080	AdCd
BnaA03g27730D	3.86937	3.33567	1.28355	2.70097	0.844991	0.87242	0.761118	0.0255358	BnaC03g32770D	6.46844	5.11559	3.01938	3.25376	2.67019	0.967396	0.935855	0.0169506	AT3G02130	AdCd
BnaA03g27770D	39.9177	23.5613	9.15854	11.8861	9.15932	0.969039	0.939038	0.012858	BnaC03g32810D	62.3848	31.5081	21.9207	21.6939	34.1617	0.802917	0.644675	0.04341	AT3G02170	AdCd
BnaA03g27840D	40.2047	24.4257	16.3651	8.22591	11.5414	0.942962	0.889177	0.0155459	BnaC03g32890D	13.4053	11.9137	7.37738	7.25048	7.67638	0.899337	0.808807	0.0255992	AT3G02350	AdCd
BnaA03g27920D	4.89673	2.46866	2.89898	2.21071	0.906063	0.936604	0.877227	0.0161597	BnaC03g32960D	2.88408	3.09888	2.29698	1.92027	1.14557	0.802729	0.644374	0.0434465	AT3G02490	AdCd
BnaA03g27950D	30.2093	25.6205	15.5803	24.2533	15.8368	0.863203	0.74512	0.0269543	BnaC03g32980D	50.2721	40.5836	15.4177	23.3388	18.8028	0.916505	0.839981	0.0230813	AT3G02520	AdCd
BnaA03g28090D	13.9806	7.65872	6.46749	6.86724	3.96978	0.983938	0.968135	0.0112916	BnaC03g33120D	16.1224	11.0858	12.6993	9.43847	6.39108	0.891323	0.794457	0.0268951	AT3G02760	AdCd
BnaA03g28190D	4.00664	0.731396	0.928326	2.24898	0.857591	0.776079	0.602299	0.0415902	BnaC03g33280D	1.7673	0.745246	0.150234	0.84638	0.0868325	0.923205	0.852307	0.0221222	AT3G02990	AdCd
BnaA03g28220D	23.7379	16.6505	6.5068	9.89921	2.73815	0.975158	0.950934	0.0121628	BnaC03g33350D	9.05416	4.54166	4.94354	2.07262	3.44135	0.867578	0.752691	0.0306076	AT3G03150	AdCd
BnaA03g28280D	8.42098	4.98348	2.54169	4.90072	2.12904	0.941165	0.885792	0.0156843	BnaC03g33450D	6.41611	4.22711	2.4331	3.67469	3.51002	0.871834	0.760094	0.029811	AT3G03550	AdCd
BnaA03g28310D	4.52964	3.18935	2.84173	2.24797	1.76339	0.979618	0.959652	0.0115254	BnaC03g33470D	4.49278	2.43833	2.06373	1.41915	1.0513	0.97943	0.959283	0.016523	AT3G03570	AdCd
BnaA03g28360D	4.50612	2.41418	0.826259	0.708144	0.405541	0.980361	0.961107	0.0115195	BnaC03g33500D	8.57281	5.28649	4.93002	2.79805	2.05255	0.954621	0.911302	0.0180641	AT3G03710	AdCd
BnaA03g28410D	2.6771	1.31312	1.56588	0.732258	0.577375	0.915746	0.838591	0.0191511	BnaC03g33540D	1.58203	0.876704	0.95002	0.64657	0.633323	0.929309	0.863614	0.0213588	AT3G03810	AdCd
BnaA03g28490D	4.94894	2.54432	3.39318	2.12512	2.16633	0.848415	0.719807	0.0293527	BnaC03g33620D	6.94458	3.87482	4.87032	2.78022	2.03072	0.889464	0.791146	0.0272138	AT3G04160	AdCd
BnaA03g28530D	17.8602	9.8696	4.0035	4.8693	4.69443	0.955548	0.913071	0.0141845	BnaC03g33670D	11.1697	11.1946	8.44695	6.77942	7.44815	0.816765	0.667105	0.0405432	AT3G04310	AdCd
BnaA03g28550D	1.58873	0.958186	0.361839	0.0645088	0.234628	0.936397	0.876839	0.016196	BnaC03g33690D	6.81589	3.72043	2.86904	2.21083	0.986225	0.992841	0.985732	0.0152686	AT3G04380	AdCd
BnaA03g28560D	226.529	127.234	82.8987	131.257	66.6188	0.950527	0.903501	0.0146154	BnaC03g33700D	54.9806	48.5851	32.0523	45.922	24.7521	0.862498	0.743903	0.0315097	AT3G04400	AdCd
BnaA03g28570D	2.16739	0.88119	0.543717	0.849487	0.435373	0.952865	0.907952	0.0144074	BnaC03g33710D	1.63233	1.07875	1.1389	0.942414	0.627126	0.947195	0.897178	0.0189927	AT3G04460	AdCd
BnaA03g28670D	16.5827	8.4119	6.30485	8.41501	5.00987	0.960012	0.921623	0.0137864	BnaC03g33790D	16.5443	13.9742	10.273	9.0923	7.097	0.966372	0.933876	0.0169757	AT3G04610	AdCd
BnaA03g28720D	8.06217	3.64069	2.12862	4.91592	2.54946	0.861615	0.742381	0.0272433	BnaC03g33830D	8.90557	6.05232	4.71708	3.07716	2.13862	0.973013	0.946754	0.016523	AT3G04670	AdCd
BnaA03g28810D	2.97476	2.96292	1.42865	1.81143	0.501923	0.873903	0.763707	0.0252788	BnaC03g33940D	2.89226	1.93488	0.727809	0.690962	0.649795	0.957075	0.915993	0.0177587	AT3G04830	AdCd
BnaA03g28850D	46.8921	19.1972	15.2479	29.0831	11.0784	0.874014	0.763901	0.0252703	BnaC03g34010D	57.6188	49.0756	33.7503	25.4016	28.7799	0.911167	0.830224	0.0237163	AT3G04910	AdCd
BnaA03g28920D	7.98738	4.34706	3.57547	4.83366	4.54586	0.827773	0.685209	0.0327353	BnaC03g34090D	7.38937	5.39534	3.5642	3.73137	3.3228	0.976769	0.954078	0.016523	AT3G05010	AdCd
BnaA03g28940D	2.96093	2.15372	1.0437	1.60176	1.43111	0.905466	0.819868	0.0206449	BnaC03g34120D	3.66732	1.73037	1.08173	1.5212	1.56844	0.881914	0.777772	0.0282336	AT3G05090	AdCd
BnaAnng22440D	29.5401	18.181	8.69949	14.7498	11.3482	0.932079	0.868771	0.016775	BnaC03g34170D	11.5838	5.08493	2.69005	0.368987	1.25537	0.951039	0.904476	0.0185143	AT3G05220	AdCd
BnaA03g29050D	3.78964	4.0566	1.55491	2.77116	1.37684	0.793468	0.629592	0.0384886	BnaC03g34300D	5.62422	3.80366	3.70366	3.3925	2.27056	0.973073	0.946872	0.016523	AT3G05530	AdCd
BnaA03g29060D	6.87874	5.63892	1.99094	4.03531	2.27676	0.898952	0.808114	0.0215922	BnaC03g34310D	7.79999	6.40185	3.40053	3.56767	3.05167	0.948232	0.899144	0.0189275	AT3G05545	AdCd
BnaA03g29090D	16.6098	8.19402	6.82205	10.3172	4.8209	0.914366	0.836066	0.0193482	BnaC03g34340D	9.67389	8.74111	6.94119	6.79036	3.50222	0.900158	0.810285	0.025479	AT3G05590	AdCd
BnaA03g29270D	11.1918	6.6503	5.73813	7.74763	4.89367	0.913802	0.835035	0.0194356	BnaC03g34470D	9.73527	7.44393	6.90995	5.53388	5.51411	0.954611	0.911282	0.0180641	.	AdCd
BnaA03g29360D	4.91018	3.75968	3.27712	2.90052	1.62349	0.959425	0.920495	0.01388	BnaC03g34640D	1.68162	1.42961	1.49518	1.07953	1.1227	0.813206	0.661304	0.0413171	AT3G06290	AdCd
BnaA03g29390D	13.1017	9.04677	6.83711	8.86021	8.87494	0.821793	0.675343	0.0337325	BnaC03g34670D	6.11929	4.82526	2.97117	3.80557	2.06444	0.964855	0.930944	0.0169757	AT3G06340	AdCd
BnaA03g29460D	9.34713	6.5116	6.14992	5.49008	4.38467	0.984539	0.969316	0.0112916	BnaC03g34750D	5.58226	5.28718	3.64061	3.94094	2.88051	0.9218	0.849714	0.0223165	AT3G06480	AdCd
BnaA03g29560D	7.31022	3.96251	1.85356	3.69853	2.60884	0.913092	0.833736	0.0195474	BnaC03g34820D	3.73574	3.03566	1.27786	1.79589	1.39914	0.928186	0.86153	0.0215887	AT3G06670	AdCd
BnaA03g29740D	5.82688	2.40756	3.80138	3.0609	2.23213	0.818784	0.670408	0.0342158	BnaC03g34970D	10.179	6.00243	4.48464	3.12493	1.95679	0.98792	0.975986	0.015525	AT3G06880	AdCd
BnaA03g29830D	2.63492	2.22325	0.989907	1.1519	0.347932	0.946954	0.896722	0.0151512	BnaC03g35070D	3.39475	1.70463	1.86609	1.40418	1.64484	0.873435	0.762889	0.0295401	AT3G07080	AdCd
BnaA03g29840D	3.39141	1.92348	1.83705	1.85299	1.45661	0.957829	0.917437	0.0140506	BnaC03g35080D	4.88619	4.29049	3.26646	3.14924	2.05804	0.951176	0.904736	0.0184848	AT3G07100	AdCd
BnaA03g29940D	10.0507	4.3116	5.23642	4.05528	2.38124	0.934517	0.873322	0.0164109	BnaC03g35160D	6.97665	1.79001	2.45465	1.61489	1.42088	0.895076	0.801161	0.0262662	.	AdCd
BnaA03g29960D	5.65643	3.91292	2.70119	3.66958	1.81833	0.962771	0.926927	0.0134496	BnaC03g35200D	6.33541	6.03373	4.25187	4.97507	3.56337	0.902859	0.815155	0.0250049	AT3G07330	AdCd
BnaA03g29990D	45.0718	21.0535	18.0914	22.7038	11.2225	0.955982	0.913902	0.014158	BnaC03g35240D	10.5682	3.33687	2.05254	1.24099	1.54817	0.938865	0.881468	0.0201887	AT3G07390	AdCd
BnaA03g30170D	5.7111	4.59612	4.02997	2.53153	2.17024	0.915569	0.838267	0.0191598	BnaC03g35480D	10.7899	8.04418	6.14532	4.32993	3.51516	0.966313	0.93376	0.0169757	AT3G07810	AdCd
BnaA03g30210D	4.6775	1.20192	2.50084	2.11126	1.39918	0.791261	0.626094	0.0389039	BnaC03g35540D	1.36187	1.31462	0.803355	0.554499	0.53806	0.872988	0.762109	0.0296215	AT3G07860	AdCd
BnaA03g30230D	5.44398	3.02626	2.01872	3.13348	1.54903	0.953441	0.90905	0.0143777	BnaC03g35560D	1.34729	0.38791	0	0.118053	0.119392	0.932649	0.869835	0.0208524	AT3G07890	AdCd
BnaA03g30350D	13.3005	6.85242	5.1399	5.51421	1.03016	0.987336	0.974833	0.0110834	BnaC03g35670D	16.7028	8.38279	6.84525	6.63482	5.49406	0.964564	0.930384	0.0169757	AT3G08505	AdCd
BnaA03g30360D	11.8569	8.0381	8.2381	7.09107	4.00758	0.942982	0.889215	0.0155459	BnaC03g35690D	7.52184	5.66948	5.44969	3.86913	3.20467	0.937767	0.879407	0.0203236	AT3G08530	AdCd
BnaA03g30500D	11.5982	5.5477	3.43356	3.39575	4.26798	0.91419	0.835744	0.0193607	BnaC03g35810D	9.36772	8.01601	5.9549	6.21989	3.69088	0.954361	0.910805	0.0180695	AT3G09880	AdCd
BnaA03g30510D	35.7801	25.5003	14.1542	20.0847	15.578	0.949583	0.901708	0.0148055	BnaC03g35820D	40.6011	27.4619	22.8957	22.9799	23.8913	0.932864	0.870235	0.020841	AT3G09840	AdCd
BnaA03g30520D	3.6948	1.41848	1.06777	1.68403	0.850691	0.929449	0.863876	0.017115	BnaC03g35830D	3.70537	1.27684	0.937007	0.4877	0.577354	0.94416	0.891438	0.0194705	AT3G09800	AdCd
BnaA03g30530D	7.00016	3.21892	3.32803	2.95667	2.09707	0.95072	0.903868	0.0145803	BnaC03g35840D	6.23037	7.21164	3.81811	3.3285	2.95352	0.772058	0.596073	0.0497757	AT3G09760	AdCd
BnaA03g30570D	5.80093	2.55792	1.39777	2.22321	2.90067	0.796628	0.634616	0.0378797	BnaC03g35880D	4.24464	3.9309	2.98381	2.68458	1.86586	0.923689	0.853202	0.0220793	AT3G09670	AdCd
BnaA03g30770D	5.82695	2.58012	1.37434	4.03392	1.36932	0.827421	0.684626	0.0327863	BnaC03g36060D	4.64382	2.51582	2.34826	2.22176	1.63589	0.971776	0.944348	0.016523	AT3G09300	AdCd
BnaA03g30870D	1.38704	0.864716	1.08633	0.931104	0.691997	0.847524	0.718297	0.0294814	BnaC03g36200D	1.03938	0.58061	0.536848	0.478276	0.160604	0.972644	0.946037	0.016523	AT3G09060	AdCd
BnaA03g30940D	4.48212	3.03526	2.71791	2.06003	0.979927	0.964526	0.93031	0.0132849	BnaC03g36240D	2.41819	1.90133	1.52845	1.32756	0.363203	0.925069	0.855752	0.0219352	AT3G09180	AdCd
BnaA03g30950D	13.9435	6.10787	7.43084	5.5576	3.98284	0.926725	0.85882	0.0175714	BnaC03g36250D	8.5854	4.13326	2.74635	1.76037	2.5621	0.932974	0.870441	0.020841	AT3G09190	AdCd
BnaA03g30970D	1.61384	0.707681	0.821586	1.10934	0.438928	0.843534	0.71155	0.0301383	BnaC03g36270D	6.20622	3.70925	3.09898	2.53941	1.92891	0.987864	0.975875	0.015525	AT3G08960	AdCd
BnaAnng28460D	5.47166	2.2738	1.43746	1.34431	1.70209	0.916556	0.840075	0.0190433	BnaC03g36300D	3.29438	2.61023	2.13838	2.57578	2.16881	0.933841	0.872059	0.020777	AT3G08910	AdCd
BnaAnng24320D	5.57624	3.9748	2.24505	3.31417	1.64668	0.965951	0.933062	0.0132491	BnaC03g36360D	4.86688	2.47744	1.72853	1.79471	2.00257	0.919473	0.845431	0.0226883	AT3G08850	AdCd
BnaA03g31040D	2.22105	1.1822	1.07404	0.675938	0.70354	0.952388	0.907042	0.0144474	BnaC03g36380D	2.6113	1.54709	1.75306	2.05306	0.889231	0.826796	0.683592	0.0385016	AT3G08840	AdCd
BnaA03g31070D	7.84663	5.32648	1.88767	3.17431	2.47197	0.941358	0.886156	0.0156611	BnaC03g36400D	2.06194	0.922122	0.709689	0.865805	0.588309	0.952458	0.907176	0.0182576	AT3G08710	AdCd
BnaA03g31080D	8.05415	7.88728	4.67167	5.47525	2.27329	0.87705	0.769217	0.024864	BnaC03g36410D	8.82351	3.16713	3.5025	2.97921	2.01033	0.933952	0.872266	0.020777	AT3G08700	AdCd
BnaA03g31090D	30.0544	7.49611	4.50801	8.00475	7.33443	0.875998	0.767372	0.0249657	BnaC03g36420D	18.8709	13.2918	9.3442	7.85298	9.56941	0.926209	0.857863	0.0217883	AT3G08670	AdCd
BnaA03g31110D	11.2478	9.5812	5.47138	4.57353	4.70247	0.923472	0.852801	0.0180166	BnaC03g36440D	10.0224	4.76797	4.27567	2.5194	2.53527	0.953086	0.908372	0.0182493	AT3G08650	AdCd
BnaA03g31130D	4.86353	4.19172	3.38758	3.73791	1.67924	0.884668	0.782637	0.0237118	BnaC03g36470D	3.20812	2.65391	1.39101	1.71475	0.92903	0.958334	0.918404	0.0176659	AT3G08600	AdCd
BnaA03g31150D	3.29479	1.50106	1.07867	2.14256	0.698821	0.881135	0.776399	0.0242007	BnaC03g36480D	3.00642	2.10311	2.60518	1.86212	1.76453	0.797903	0.636649	0.0443633	AT3G10330	AdCd
BnaA03g31160D	7.77651	7.28018	4.10651	4.99845	2.40606	0.908816	0.825946	0.0201269	BnaC03g36490D	11.4267	5.95831	6.10764	5.75931	6.80389	0.810082	0.656233	0.0419179	AT3G10360	AdCd
BnaA03g31170D	1.66986	0.999978	0.717801	0.8179	0.507231	0.992645	0.985345	0.0103075	BnaC03g36500D	1.96968	0.99238	1.19444	1.12955	0.522671	0.912066	0.831864	0.0235857	AT3G10380	AdCd
BnaA03g31180D	8.55574	3.09898	3.85356	3.17491	3.60266	0.836754	0.700158	0.0311714	BnaC03g36510D	7.12402	5.35868	4.89961	4.05739	3.50425	0.976801	0.95414	0.016523	AT3G10390	AdCd
BnaA03g31290D	39.5847	33.1287	12.9265	27.6651	0.0333794	0.865167	0.748514	0.0266193	BnaC03g36650D	49.1127	20.9834	19.9637	19.8592	21.4616	0.873269	0.762598	0.0295588	.	AdCd
BnaA03g31430D	34.5258	17.1717	15.7705	17.5609	13.1318	0.941754	0.886901	0.0156252	BnaC03g36840D	36.0275	25.4772	17.3252	14.3134	13.1257	0.976876	0.954287	0.016523	AT3G10770	AdCd
BnaA03g31550D	6.61735	4.22666	4.36916	3.53839	2.39522	0.958894	0.919477	0.013913	BnaC03g37050D	6.28302	2.86967	3.85048	1.9307	1.67928	0.889237	0.790742	0.0272386	AT3G11070	AdCd
BnaA03g31580D	7.11109	5.51225	4.53111	4.16547	2.00234	0.955881	0.913709	0.0141681	BnaC03g37080D	8.52768	3.87987	4.1533	3.21708	3.07538	0.922789	0.851539	0.022187	AT3G11130	AdCd
BnaA03g31610D	7.32987	5.62641	5.7458	5.75706	3.08186	0.865264	0.748682	0.0265952	BnaC03g37100D	19.4139	14.037	6.31354	6.86484	6.71719	0.945324	0.893638	0.0192878	AT3G11200	AdCd
BnaA03g31660D	6.84202	3.80344	3.23639	4.03218	2.02077	0.959529	0.920697	0.0138774	BnaC03g37160D	5.96349	5.5617	3.5958	3.53618	2.48955	0.928078	0.861329	0.021603	AT3G11330	AdCd
BnaA03g31750D	2.67411	2.0586	2.2366	2.18613	1.75756	0.878418	0.771617	0.0246342	BnaC03g37210D	2.78125	1.96551	1.55321	1.41911	0.943445	0.995581	0.991182	0.0152686	AT3G11510	AdCd
BnaA03g31770D	3.5445	1.56027	1.43051	1.83991	1.06692	0.928791	0.862653	0.0172218	BnaC03g37230D	2.43581	1.44702	1.24252	1.19031	0.595454	0.989279	0.978673	0.015525	AT3G11540	AdCd
BnaA03g32060D	8.28672	4.83214	5.32797	4.37211	0.963375	0.912671	0.832968	0.0195687	BnaC03g37340D	5.0977	4.13809	3.33437	3.8266	2.00004	0.927839	0.860885	0.0216499	AT3G11960	AdCd
BnaA03g32370D	5.51827	4.47867	3.31876	2.60678	2.16275	0.961728	0.924922	0.0135701	BnaC03g37730D	8.74934	6.5508	4.79711	4.81921	3.89205	0.994134	0.988302	0.0152686	AT3G12640	AdCd
BnaA03g32420D	12.6493	8.56951	4.50758	5.84449	3.88782	0.980432	0.961247	0.0115195	BnaC03g37800D	17.6852	7.37557	7.12187	5.22911	5.38728	0.929235	0.863478	0.0213676	AT3G12760	AdCd
BnaA03g32790D	21.5164	10.9977	8.38646	9.75179	7.35293	0.961737	0.924938	0.0135701	BnaC03g37890D	15.547	8.25087	1.10702	6.70441	1.28921	0.93958	0.88281	0.0200849	AT3G13360	AdCd
BnaA03g32820D	5.19423	3.53411	2.82993	3.79744	3.10164	0.882366	0.778569	0.0240454	BnaC03g37920D	9.89383	6.00522	5.03249	3.21159	2.35651	0.975388	0.951382	0.016523	AT3G13410	AdCd
BnaA03g32830D	28.2918	15.6093	10.3252	11.9869	8.70758	0.979757	0.959923	0.0115254	BnaC03g37950D	29.5724	17.801	11.9532	10.5085	8.07972	0.990169	0.980434	0.0152686	AT3G13460	AdCd
BnaA03g32870D	9.33492	6.31771	4.04329	6.5004	4.49113	0.899097	0.808376	0.021579	BnaC03g38000D	5.19183	2.51416	2.36891	2.25784	1.70519	0.956855	0.915571	0.0177683	AT3G13530	AdCd
BnaA03g32970D	6.22842	3.93298	3.21949	3.07076	1.90929	0.996536	0.993084	0.0102223	BnaC03g38090D	3.62149	2.62028	2.06251	1.70221	1.42846	0.985475	0.971161	0.0165041	AT3G13670	AdCd
BnaA03g33030D	10.7883	9.30956	6.65105	3.05976	4.11565	0.862175	0.743346	0.0271479	BnaC03g38130D	20.6754	11.4219	7.79323	8.67035	7.25816	0.968708	0.938395	0.0168248	AT3G13772	AdCd
BnaA03g33060D	10.4104	8.68571	3.8121	6.14194	5.35154	0.867494	0.752546	0.0262385	BnaC03g38150D	4.18748	2.8559	1.85679	2.4163	2.27081	0.917852	0.842452	0.0228713	AT3G13810	AdCd
BnaA03g33150D	63.5591	34.3367	19.5685	34.7502	12.3965	0.954893	0.91182	0.0142604	BnaC03g38210D	49.5515	48.2957	26.5712	21.9588	26.4672	0.832903	0.693727	0.0372869	AT3G13910	AdCd
BnaA03g33240D	7.45362	2.52862	2.38938	3.14142	2.0704	0.901855	0.813343	0.0211398	BnaC03g38320D	6.28362	4.21776	4.31381	1.99811	2.2365	0.884006	0.781467	0.0279219	AT3G14172	AdCd
BnaA03g33270D	14.3832	6.81531	8.75862	5.19605	4.06731	0.90645	0.821651	0.0205004	BnaC03g38360D	13.8661	3.29928	3.66102	2.67043	1.8421	0.921424	0.849023	0.0223615	AT3G14200	AdCd
BnaA03g33330D	6.46783	4.64326	2.55084	3.53782	2.10086	0.973892	0.948465	0.012526	BnaC03g38450D	7.44773	3.5049	2.82582	2.65811	2.36377	0.953934	0.909991	0.0181821	AT3G14270	AdCd
BnaA03g33370D	15.0161	12.2851	6.96372	8.1389	9.83403	0.820144	0.672636	0.0339779	BnaC03g38540D	29.277	17.3779	14.0485	11.5295	13.5081	0.932467	0.869495	0.0208584	AT3G14420	AdCd
BnaA03g33600D	9.3755	5.14774	4.18248	5.39481	3.76696	0.943826	0.890808	0.0154806	BnaC03g38770D	7.53778	6.34386	3.81623	4.31302	2.9482	0.963078	0.927519	0.0169757	AT3G14860	AdCd
BnaA03g33630D	7.60536	5.20478	3.66314	3.88799	3.33809	0.98353	0.967331	0.0112916	BnaC03g38800D	6.0106	4.19104	2.47911	3.41193	1.78937	0.977499	0.955503	0.016523	AT3G14920	AdCd
BnaA03g33680D	29.6935	10.0675	10.4196	16.4643	5.7046	0.881619	0.777253	0.0241362	BnaC03g38850D	30.0041	30.2301	23.5717	17.6634	10.1739	0.834646	0.696634	0.0368881	AT3G15030	AdCd
BnaA03g33710D	12.6291	10.1877	3.03034	6.23476	3.3814	0.915958	0.838978	0.0191078	BnaC03g38880D	12.7936	10.3417	4.76624	5.04595	3.84352	0.949634	0.901804	0.0187147	AT3G15070	AdCd
BnaA03g33740D	6.97514	4.68661	3.74702	1.84632	1.20896	0.95176	0.905847	0.0144936	BnaC03g38920D	7.53083	4.02863	4.77476	3.97584	2.28845	0.927349	0.859977	0.0217283	AT3G15120	AdCd
BnaA03g33790D	25.8265	7.41365	3.11525	3.0369	2.7401	0.942797	0.888866	0.0155589	BnaC03g39000D	9.83085	2.85959	0.883035	1.40679	3.04083	0.842938	0.710544	0.0351579	AT3G15210	AdCd
BnaA03g33870D	4.12932	2.07627	2.20762	0.317078	1.62677	0.793295	0.629318	0.0385226	BnaC03g39110D	3.56342	2.1133	2.01126	1.2313	1.05181	0.956597	0.915078	0.0178068	AT3G15395	AdCd
BnaA03g33880D	13.2016	3.67267	7.09302	4.68075	3.07057	0.842104	0.709139	0.0303461	BnaC03g39150D	6.55391	3.58112	4.80113	2.71269	1.51125	0.869427	0.755904	0.0302719	AT3G15460	AdCd
BnaA03g33950D	2.02308	1.39554	0.755641	1.19917	0.488351	0.959306	0.920268	0.0138913	BnaC03g39340D	4.25692	2.36258	2.38199	2.18886	1.92184	0.942337	0.887998	0.0197186	AT3G15880	AdCd
BnaA03g33960D	7.31683	4.14279	2.57258	3.77726	2.7836	0.945887	0.894701	0.0153322	BnaC03g39350D	4.36404	3.69479	2.03759	1.94969	2.16694	0.903937	0.817101	0.0248787	AT3G15890	AdCd
BnaA03g33990D	1.27964	0.900455	0.598609	0.754535	0.35131	0.9796	0.959617	0.0115254	BnaC03g39420D	1.48896	1.71659	0.835672	0.759929	0.457096	0.80479	0.647687	0.043031	AT3G15980	AdCd
BnaA03g34020D	2.93276	1.46706	1.19232	1.07471	0.954641	0.962904	0.927184	0.0134363	BnaC03g39470D	2.25873	1.91461	1.64597	1.03154	0.924821	0.896723	0.804112	0.0259884	AT3G16010	AdCd
BnaA03g34080D	2.62084	0.992213	0.722221	0.979049	0.390099	0.961063	0.923643	0.0136459	BnaC03g39520D	1.0779	0.81214	0.210736	0.397954	0.204627	0.943443	0.890085	0.019583	AT3G16080	AdCd
BnaA03g34100D	1.69164	0.836067	0.107505	0.739185	0.106435	0.937385	0.87869	0.0160513	BnaC03g39550D	2.51966	1.51211	1.31263	0.678185	0.787988	0.940396	0.884344	0.0200002	AT3G16230	AdCd
BnaA03g34220D	26.2576	7.92977	3.51237	6.27135	5.96187	0.903536	0.816378	0.0208975	BnaC03g39670D	16.5583	10.5051	3.41733	6.27502	4.03413	0.956608	0.915099	0.0178068	AT3G16500	AdCd
BnaA03g34230D	8.20735	5.1552	3.59858	2.87795	1.90502	0.992824	0.985699	0.0103075	BnaC03g39680D	17.5468	2.13418	1.89441	1.2924	2.35644	0.873866	0.763641	0.029479	AT3G16510	AdCd
BnaA03g34250D	309.52	125.661	146.666	146.877	77.1818	0.92578	0.857068	0.0177275	BnaC03g39720D	1400.78	648.326	402.325	390.347	137.488	0.993739	0.987517	0.0152686	AT3G16640	AdCd
BnaA03g34350D	21.7746	20.0945	14.5644	13.9892	6.43542	0.901239	0.812232	0.0212368	BnaC03g39790D	32.4645	10.8953	5.71173	10.6979	7.7547	0.911804	0.831386	0.0236354	AT3G16990	AdCd
BnaA03g34520D	8.263	4.87532	2.87367	6.99317	1.21179	0.795285	0.632478	0.0381243	BnaC03g39980D	12.0497	2.52587	3.02032	2.2938	2.63666	0.874722	0.765139	0.0293512	AT3G17420	AdCd
BnaA03g34540D	16.6306	10.6813	5.05137	6.58049	4.93303	0.971956	0.944698	0.0127161	BnaC03g40030D	43.5764	33.805	32.7832	17.8804	22.6054	0.841193	0.707606	0.0355934	AT3G17470	AdCd
BnaAnng10980D	9.38145	6.38921	3.28259	6.65758	2.82143	0.892411	0.796397	0.0224641	BnaC03g40300D	6.7892	4.47293	3.94646	3.33129	3.32785	0.963787	0.928885	0.0169757	AT3G17900	AdCd
BnaAnng11030D	3.68817	2.36648	2.26008	2.96834	1.28967	0.851848	0.725645	0.0288494	BnaC03g40350D	7.04737	5.47142	4.16469	3.73848	1.94222	0.970862	0.942573	0.0165998	AT3G17970	AdCd
BnaAnng11060D	34.8998	19.3708	12.1047	13.2546	12.7961	0.953839	0.909808	0.0143358	BnaC03g40390D	22.1754	16.7889	10.0627	6.69552	7.21821	0.943939	0.891021	0.0195174	AT3G18030	AdCd
BnaAnng11090D	20.6806	12.2294	10.2532	10.0695	9.44135	0.958471	0.918666	0.0139507	BnaC03g40410D	9.28033	4.19535	5.76844	4.52046	2.31001	0.895558	0.802025	0.0262204	AT3G18050	AdCd
BnaAnng11120D	2.16664	2.08056	1.47313	1.58403	1.25133	0.917486	0.841781	0.0189213	BnaC03g40440D	2.86023	2.0023	1.61626	1.44423	0.823611	0.988496	0.977124	0.015525	AT3G18210	AdCd
BnaAnng11160D	14.704	7.56098	1.78205	10.5653	1.04628	0.829285	0.687714	0.0325179	BnaC03g40470D	1.87625	1.63893	1.3503	1.34469	0.504814	0.87414	0.764121	0.0294408	AT3G18300	AdCd
BnaAnng27390D	111.779	75.2566	39.73	33.4825	32.2395	0.966491	0.934104	0.0131937	BnaC03g40500D	98.9532	69.1337	54.8829	39.3382	27.1272	0.977028	0.954584	0.016523	AT3G18410	AdCd
BnaA03g34790D	14.798	11.3903	4.82586	5.73914	4.73344	0.946785	0.896402	0.0151667	BnaC03g40510D	39.8072	16.138	7.17838	3.69717	10.58	0.899409	0.808936	0.0255827	AT3G18490	AdCd
BnaA03g34880D	5.64579	3.88098	1.32141	3.4716	1.35912	0.905535	0.819993	0.0206312	BnaC03g40620D	7.11836	4.91719	3.30229	1.76517	1.87155	0.951464	0.905283	0.0184311	AT3G18690	AdCd
BnaA03g35020D	9.20449	4.11575	3.52542	4.02835	3.30804	0.927528	0.860309	0.0174149	BnaC03g40730D	7.78906	7.20201	3.10952	3.79019	3.33781	0.884296	0.781979	0.0278802	AT3G18990	AdCd
BnaA03g35100D	1.78827	1.44314	1.06023	1.35422	0.288141	0.867781	0.753044	0.0262024	BnaC03g40790D	3.92426	3.11954	1.84918	2.29664	1.69	0.964677	0.930602	0.0169757	AT3G19100	AdCd
BnaA03g35110D	5.77159	5.06328	4.30492	4.91561	4.35213	0.927366	0.860008	0.0174482	BnaC03g40810D	1.99131	1.40243	0.956159	1.01564	0.982297	0.963272	0.927893	0.0169757	AT3G19130	AdCd
BnaA03g35150D	16.5165	11.5282	6.95058	9.37796	9.99523	0.852502	0.72676	0.0287281	BnaC03g40870D	10.7421	11.1867	5.31093	5.45784	3.72028	0.860088	0.739752	0.031932	.	AdCd
BnaA03g35360D	3.03041	1.33442	2.11708	1.75039	1.07232	0.807757	0.652472	0.0360831	BnaC03g41050D	4.04778	2.41317	2.71535	1.34981	2.18295	0.793499	0.62964	0.0452778	AT3G19630	AdCd
BnaA03g35500D	7.4787	7.0037	3.66857	3.73995	0.747791	0.905947	0.820741	0.0205719	BnaC03g41290D	18.2386	7.64868	7.23551	4.74025	3.89701	0.955298	0.912595	0.0180284	AT3G19950	AdCd
BnaA03g35680D	14.5903	12.4437	4.0597	9.47708	4.62255	0.867405	0.752391	0.0262472	BnaC03g41530D	41.5422	23.7638	17.2304	17.013	11.3748	0.993903	0.987844	0.0152686	AT3G20310	AdCd
BnaA03g35770D	11.7846	7.52709	3.52939	4.55103	3.25149	0.975899	0.952379	0.0120794	BnaC03g41610D	8.1782	5.45933	3.23598	3.60593	3.7605	0.939513	0.882684	0.0200849	AT3G20410	AdCd
BnaA03g35810D	6.68518	1.97749	1.94698	3.63267	2.60774	0.773457	0.598236	0.0420501	BnaC03g41640D	3.46724	2.36815	2.64217	1.42587	0.878622	0.877851	0.770623	0.0287855	AT3G20550	AdCd
BnaA03g35850D	22.4136	6.94771	8.64928	11.1694	2.53519	0.897457	0.805429	0.0218101	BnaC03g41690D	12.2616	1.90061	5.62939	3.39779	1.24459	0.840011	0.705619	0.0357874	AT3G20610	AdCd
BnaA03g35860D	3.09023	1.68436	1.59447	1.56713	1.07815	0.97009	0.941075	0.0127161	BnaC03g41700D	2.80386	2.08443	1.84737	1.20307	1.10416	0.940601	0.88473	0.0199751	AT3G20630	AdCd
BnaA03g35960D	3.60281	2.3249	2.00665	2.02292	1.40399	0.992209	0.984478	0.0103249	BnaC03g41790D	7.47455	4.6209	3.06684	1.8419	2.9949	0.910171	0.828411	0.0238705	AT3G20890	AdCd
BnaA03g36040D	1.06242	0.474455	0.185216	0.440017	0.277446	0.922424	0.850866	0.0182377	BnaC03g41890D	3.40784	2.29644	1.65789	1.60271	2.02602	0.873352	0.762744	0.0295544	.	AdCd
BnaA03g36080D	1.73463	1.34441	0.825498	0.472317	0.420492	0.942059	0.887475	0.0156252	BnaC03g41930D	3.30165	1.60323	1.22241	0.954967	1.75718	0.796697	0.634726	0.044603	AT3G21160	AdCd
BnaA03g36130D	3.21078	2.01601	1.02851	1.90108	0.506934	0.946764	0.896361	0.0151667	BnaC03g42000D	8.34368	4.08791	3.32524	3.03636	2.15233	0.977932	0.956351	0.016523	AT3G21240	AdCd
BnaA03g36180D	40.5704	19.8068	9.33346	10.9121	18.9558	0.827813	0.685274	0.0327287	BnaC03g42040D	15.8009	3.62983	2.75989	3.88286	1.13884	0.936846	0.877681	0.0204296	AT3G21270	AdCd
BnaA03g36450D	56.8045	15.0108	15.4469	17.7145	11.9434	0.902853	0.815143	0.0209849	BnaC03g42360D	24.0997	22.2259	17.3188	17.2226	14.5916	0.952421	0.907106	0.0182576	.	AdCd
BnaA03g36560D	42.5823	19.8231	21.1334	19.1596	8.49068	0.957429	0.91667	0.0140973	BnaC03g42610D	41.497	39.0642	31.673	20.3492	12.8806	0.857242	0.734864	0.0324706	AT3G22230	AdCd
BnaA03g36630D	18.8133	11.62	8.99611	11.2322	9.01604	0.947787	0.8983	0.0150742	BnaC03g42780D	8.84408	5.99309	4.3738	5.18418	3.7649	0.986064	0.972323	0.0163105	AT3G22380	AdCd
BnaA03g36650D	40.6541	42.7927	25.2367	21.6811	17.5036	0.846295	0.716214	0.029681	BnaC03g42820D	23.6589	17.7097	15.7722	17.3019	12.0858	0.972062	0.944905	0.016523	AT3G22480	AdCd
BnaA03g36750D	2.13982	2.21552	1.35742	0.721419	0.296374	0.838308	0.702761	0.0309285	BnaC03g42930D	2.51241	1.85024	1.85352	1.32869	1.14262	0.934416	0.873133	0.0206825	AT3G22670	AdCd
BnaA03g36940D	34.9456	8.4093	4.54168	14.9877	6.34403	0.863042	0.744842	0.026974	BnaC03g43120D	17.6036	13.3989	11.1793	9.07257	4.98517	0.962117	0.92567	0.0169757	AT3G23030	AdCd
BnaA03g36980D	2.22669	0.8394	0.793612	0.717176	0.0493533	0.972438	0.945636	0.0126782	BnaC03g43200D	5.01037	2.04642	2.96622	1.23883	0.940433	0.885556	0.784209	0.0277467	.	AdCd
BnaA03g37030D	8.35111	6.17574	2.77949	6.36807	3.92854	0.80743	0.651943	0.0361511	BnaC03g43270D	7.77112	3.14717	4.30498	2.47542	2.65302	0.871242	0.759063	0.0299109	AT3G23300	AdCd
BnaA03g37140D	22.4387	17.8946	9.23681	9.06193	3.35953	0.96489	0.931012	0.0132741	BnaC03g43410D	17.9667	13.6093	8.80645	10.3142	8.63797	0.97082	0.942491	0.0165998	AT3G24050	AdCd
BnaA03g37160D	21.0387	10.311	4.67411	11.7279	6.82623	0.882403	0.778635	0.024045	BnaC03g43430D	26.5194	17.6899	10.9283	17.0733	11.8049	0.927668	0.860568	0.0216797	AT3G24120	AdCd
BnaA03g37190D	4.82904	3.78094	0.484893	2.65123	0.756465	0.877291	0.769639	0.0248307	BnaC03g43490D	4.82679	4.81861	4.1982	2.94696	2.143	0.802914	0.644672	0.04341	AT3G24160	AdCd
BnaA03g37200D	5.16139	4.17509	2.4202	1.87371	1.50039	0.952213	0.906709	0.0144474	BnaC03g43500D	5.58092	4.0664	3.44944	2.34497	2.37242	0.94897	0.900543	0.0187149	AT3G24170	AdCd
BnaA03g37240D	4.73251	1.64346	1.43616	2.3687	1.59611	0.855163	0.731303	0.0282642	BnaC03g43530D	9.90096	4.3171	6.75169	3.87556	3.46218	0.828883	0.687047	0.0380956	AT3G23990	AdCd
BnaA03g37300D	1.08191	0.156541	0.250256	0.370171	0	0.897685	0.805838	0.0217782	BnaC03g43610D	2.7616	2.61043	1.06192	1.7826	0.861003	0.874922	0.765488	0.029308	AT3G24315	AdCd
BnaA03g37330D	3.38877	2.2153	1.03498	1.2875	0.84339	0.980709	0.96179	0.0115195	BnaC03g43710D	8.44977	2.58573	4.15787	1.94309	2.64656	0.834057	0.695652	0.0370116	AT3G24360	AdCd
BnaA03g37380D	30.6219	17.784	12.061	15.2569	15.0681	0.908245	0.824908	0.0202112	BnaC03g43800D	20.3183	17.9244	8.80917	12.8221	8.26052	0.912798	0.833201	0.0234523	AT3G24490	AdCd
BnaA03g38030D	8.89837	3.31605	3.25657	1.02574	1.19503	0.9391	0.881909	0.0158984	BnaC03g44070D	9.06733	7.19616	4.19576	6.12656	3.3932	0.939997	0.883595	0.0200736	AT2G05250	AdCd
BnaA03g38000D	6.93354	3.62104	4.13547	3.34584	1.85111	0.942358	0.888039	0.0156039	BnaC03g44100D	5.69157	3.78788	4.27298	3.45213	1.76465	0.896819	0.804283	0.025978	AT2G05120	AdCd
BnaA03g37990D	1707.96	1504.04	927.399	1509.06	626.464	0.810135	0.656318	0.0356859	BnaC03g44110D	1953.2	1540.38	719.685	1116.91	1126.08	0.840558	0.706538	0.0357124	AT2G05100	AdCd
BnaA03g37800D	3.92206	2.86972	1.72724	2.34	1.47521	0.971344	0.943509	0.0127161	BnaC03g44160D	7.2668	3.71264	4.70104	3.07202	2.40332	0.903623	0.816534	0.0249232	AT2G04740	AdCd
BnaA03g57660D	9.32078	3.65946	1.57334	1.52718	2.68254	0.898206	0.806775	0.021692	BnaC03g44450D	6.0408	5.02646	1.99434	0.788448	1.61683	0.879561	0.773627	0.0285446	AT2G04160	AdCd
BnaA03g57870D	62.8594	39.9476	45.4868	49.6478	27.1532	0.835008	0.697239	0.0314936	BnaC03g44490D	49.9402	54.8234	12.0034	31.843	7.87487	0.798357	0.637375	0.0442719	AT3G25520	AdCd
BnaA03g57860D	27.7655	12.8226	15.6517	11.6648	6.70935	0.933133	0.870738	0.0165958	BnaC03g44500D	45.8819	38.7661	34.6393	35.9665	19.7755	0.89282	0.797127	0.0267006	AT3G25520	AdCd
BnaA03g57830D	27.0868	21.935	14.6134	5.49587	6.99381	0.893885	0.79903	0.022269	BnaC03g44540D	13.5688	9.55875	7.40521	7.87322	6.26806	0.994671	0.989371	0.0152686	AT3G25480	AdCd
BnaA03g37660D	33.0582	28.98	12.7532	22.9635	16.7948	0.840536	0.706501	0.0305713	BnaC03g44690D	75.3075	29.2002	10.1118	17.1517	18.3795	0.919477	0.845439	0.0226883	AT3G25070	AdCd
BnaA03g37620D	4.27594	2.62331	1.97085	2.31143	1.27056	0.989245	0.978605	0.0108461	BnaC03g44730D	4.81538	1.84821	2.27088	2.68727	1.57322	0.86813	0.75365	0.0304944	AT3G24880	AdCd
BnaA03g37590D	6.79596	4.39789	3.63207	3.95991	1.45503	0.967098	0.935278	0.0131714	BnaC03g44750D	12.6584	6.64952	4.86085	5.55164	4.6433	0.957168	0.916171	0.0177535	AT3G24800	AdCd
BnaA03g37540D	3.39489	1.21302	0.944393	1.25165	1.14128	0.886236	0.785414	0.0234954	BnaC03g44800D	6.19476	3.45053	2.69166	1.62342	1.27665	0.976415	0.953385	0.016523	AT3G24660	AdCd
BnaA03g38200D	5.20719	3.78026	2.71781	3.30341	1.19097	0.954513	0.911095	0.0142725	BnaC03g45020D	5.51302	5.45568	3.54014	2.30081	2.71669	0.827388	0.684571	0.0383988	AT2G06210	AdCd
BnaA03g38230D	5.72841	4.97276	3.13334	3.55427	1.80898	0.944872	0.892783	0.0153583	BnaC03g45050D	8.14598	5.56293	4.53035	3.20583	3.03177	0.968824	0.93862	0.0168248	.	AdCd
BnaA03g38260D	82.0413	55.8167	50.3972	18.145	41.4173	0.794009	0.63045	0.0383773	BnaC03g45110D	74.5918	33.9185	35.3491	21.9631	18.8307	0.946619	0.896087	0.0190528	AT2G11890	AdCd
BnaA03g38320D	2.98092	1.67053	2.08396	2.32891	1.25577	0.794382	0.631042	0.0383073	BnaC03g45160D	10.16	4.48337	1.61972	3.5671	1.39509	0.964809	0.930856	0.0169757	AT2G12550	AdCd
BnaA03g38420D	15.5539	8.62068	4.41184	9.33541	5.15311	0.903143	0.815667	0.0209535	BnaC03g45260D	10.6249	9.09347	7.70291	6.45368	6.89998	0.927296	0.859878	0.0217296	.	AdCd
BnaA03g38480D	4.39249	1.74125	1.05702	1.36543	0.897587	0.956564	0.915015	0.0141194	BnaC03g45290D	3.45686	1.11538	1.26881	1.22601	0.64372	0.930518	0.865865	0.0211483	AT2G13800	AdCd
BnaA03g38520D	6.05187	2.99812	1.89211	2.98138	1.05407	0.96721	0.935495	0.0131714	BnaC03g45330D	6.27533	4.20021	1.70512	3.04194	2.19843	0.93725	0.878437	0.0203896	AT2G13840	AdCd
BnaA03g38740D	10.3843	14.9385	19.8398	18.1104	16.189	-0.811673	0.658813	0.0354471	BnaC03g45540D	29.7989	26.9678	15.9835	12.9057	9.37287	0.924914	0.855465	0.0219443	AT2G14890	AdCd
BnaA03g38850D	24.1362	13.4657	16.8334	10.8535	8.60515	0.894314	0.799797	0.0222406	BnaC03g45840D	36.0319	25.4083	27.8586	16.8757	13.5796	0.885109	0.783418	0.0277822	AT2G15690	AdCd
BnaA03g38860D	22.9844	16.7313	9.73447	12.8369	7.99048	0.977108	0.954741	0.0119184	BnaC03g45850D	22.3699	15.4413	9.46763	10.2476	6.56551	0.994062	0.988159	0.0152686	AT2G15695	AdCd
BnaA03g38890D	9.34253	5.11618	2.45219	3.6077	2.5015	0.968235	0.93748	0.0130129	BnaC03g45930D	10.8498	6.03909	5.71441	4.89588	4.49014	0.955963	0.913865	0.017969	AT2G15860	AdCd
BnaA03g38970D	44.3969	39.8519	16.1991	15.532	6.72509	0.925333	0.856241	0.0177848	BnaC03g46030D	46.7341	34.1046	30.6961	27.1859	27.265	0.96564	0.93246	0.0169757	AT2G16070	AdCd
BnaA03g39030D	2.72187	0.726406	0.125166	0.605465	0.231195	0.934768	0.873792	0.0163961	BnaC03g46190D	6.00149	6.83744	3.16751	3.47443	2.73838	0.786658	0.618831	0.0467288	AT2G16370	AdCd
BnaA03g39050D	9.77649	6.04101	3.71406	4.53149	2.27461	0.994834	0.989696	0.0102223	BnaC03g46240D	6.80455	4.65525	3.01395	3.19815	2.69981	0.982626	0.965554	0.016523	AT2G16390	AdCd
BnaA03g39060D	30.3585	13.0259	14.6023	11.0394	12.7235	0.876087	0.767529	0.0249555	BnaC03g46250D	4.08616	2.32612	2.13667	2.25101	0.925299	0.967319	0.935706	0.0169521	AT2G16400	AdCd
BnaA03g39100D	6.54021	5.67485	3.21412	1.4082	1.71059	0.889669	0.79151	0.0229414	BnaC03g46400D	9.76682	7.62228	4.91744	4.26074	3.75024	0.968478	0.93795	0.0168248	AT2G16430	AdCd
BnaA03g39250D	10.6076	12.4448	5.96692	5.24153	3.78172	0.787414	0.620021	0.0395965	BnaC03g46570D	15.0361	6.63304	5.94501	2.98337	4.08298	0.928392	0.861913	0.0215287	.	AdCd
BnaA03g39300D	30.1093	13.1729	9.27759	8.09525	5.62996	0.974916	0.950461	0.0122127	BnaC03g46620D	16.8848	12.6934	6.66639	6.89872	5.73604	0.965855	0.932876	0.0169757	AT2G16770	AdCd
BnaA03g39320D	40.1706	16.9963	10.6651	7.75613	4.33298	0.981196	0.962746	0.0115195	BnaC03g46680D	71.962	40.099	36.7254	23.2752	30.853	0.910593	0.829179	0.0237872	.	AdCd
BnaA03g39410D	1.63428	1.04992	1.06814	0.733704	0.491391	0.947872	0.898462	0.0150742	BnaC03g46750D	4.15039	2.4113	2.72627	1.32613	1.62989	0.874539	0.764818	0.0293725	AT2G16940	AdCd
BnaA03g22170D	9.38077	5.32543	3.87656	4.36423	2.90283	0.987495	0.975146	0.0110553	BnaC03g46860D	13.2005	9.84409	7.78777	7.51771	6.93655	0.98606	0.972314	0.0163105	AT2G28480	AdCd
BnaA03g22310D	11.9748	9.43033	4.2172	6.09814	2.79173	0.957018	0.915883	0.0141021	BnaC03g47050D	17.7422	9.40088	5.51017	7.5756	6.54556	0.939482	0.882627	0.0200849	AT2G27600	AdCd
BnaA03g22330D	21.533	7.60302	4.36396	6.1478	3.59411	0.951875	0.906065	0.0144857	BnaC03g47070D	19.1946	13.3327	3.64496	6.39129	3.7451	0.953857	0.909844	0.0181824	AT2G27580	AdCd
BnaA03g22370D	8.71507	4.72602	6.40729	4.00549	1.23801	0.863722	0.746015	0.0268686	BnaC03g47110D	14.5422	12.5746	7.67531	9.10547	6.42351	0.95156	0.905466	0.0184173	AT2G27490	AdCd
BnaA03g22470D	5.84829	1.78365	0.788541	3.14935	1.61103	0.810894	0.657548	0.0355729	BnaC03g47220D	2.94462	1.40773	1.40692	1.54811	1.18124	0.919595	0.845655	0.0226883	AT2G27310	AdCd
BnaA06g25990D	2.6916	1.66558	1.15107	1.86618	0.822871	0.916748	0.840427	0.0190251	BnaC03g47450D	7.94649	6.49192	3.03245	4.66636	2.25395	0.939124	0.881954	0.0201633	AT2G17110	AdCd
BnaA06g25930D	15.3235	9.99137	5.48955	4.36853	2.05066	0.989041	0.978202	0.0108461	BnaC03g47510D	17.4074	9.06702	6.36845	6.89338	5.57696	0.96937	0.939678	0.016726	AT2G17150	AdCd
BnaA06g25920D	15.6794	10.9032	6.84151	7.50918	3.77995	0.993885	0.987808	0.0102223	BnaC03g47520D	28.6217	20.2786	12.9236	11.7832	11.2546	0.971287	0.943398	0.0165514	AT2G17200	AdCd
BnaA06g25850D	35.7272	8.65424	0.895295	11.8226	5.89599	0.875318	0.766182	0.0250455	BnaC03g47620D	15.4949	3.39637	3.41932	2.14305	2.40593	0.905419	0.819784	0.0245625	AT2G17350	AdCd
BnaA06g39230D	40.1673	28.459	16.6951	20.6723	8.98005	0.984762	0.969756	0.0112916	BnaC03g47770D	37.3664	20.4981	18.8119	17.5448	9.32005	0.982123	0.964565	0.016523	AT2G17420	AdCd
BnaA06g25800D	16.9126	10.4363	7.1047	8.00504	4.86472	0.996237	0.992488	0.0102223	BnaC03g47810D	26.1491	17.2195	9.7009	10.2879	7.42871	0.987781	0.975712	0.015525	AT2G17520	AdCd
BnaA06g25690D	3.54125	2.03667	1.75728	1.05513	1.00407	0.962711	0.926813	0.0134623	BnaC03g47870D	5.33761	4.62833	3.55607	1.98344	0.898104	0.891514	0.794797	0.0268571	AT2G17640	AdCd
BnaA06g25670D	136.887	83.6495	78.5524	83.7556	31.8206	0.946642	0.896131	0.0151919	BnaC03g47900D	124.555	58.5851	93.7619	46.9836	39.2843	0.805731	0.649203	0.0428521	AT2G17695	AdCd
BnaA06g25620D	7.37406	3.72011	2.85414	1.18088	0.612225	0.973265	0.947245	0.0126128	BnaC03g48000D	3.10256	1.75542	0.987515	1.18446	1.25694	0.928513	0.862137	0.0215228	.	AdCd
BnaA06g25580D	4.06334	3.25169	2.7852	2.20416	0.872143	0.918947	0.844463	0.01874	BnaC03g48030D	8.9415	2.67204	3.32069	2.37429	1.52848	0.924182	0.854113	0.0220572	AT2G17760	AdCd
BnaA06g25480D	8.55749	4.47708	4.4558	4.80464	2.76032	0.951561	0.905468	0.0145325	BnaC03g48150D	7.67162	5.81649	4.69414	3.59993	1.72525	0.957215	0.916261	0.0177535	AT2G17930	AdCd
BnaA06g25040D	4.62532	4.64374	3.72866	2.0353	1.42742	0.804263	0.646839	0.0367273	BnaC03g48530D	6.55452	1.86762	2.11491	1.76872	2.01051	0.867701	0.752905	0.0305703	AT5G67470	AdCd
BnaA06g24990D	3.78202	3.2573	1.67683	2.83523	1.17442	0.877505	0.770015	0.0247948	BnaC03g48580D	6.01415	5.10031	3.05608	4.0221	3.6328	0.892265	0.796136	0.0267478	AT5G67530	AdCd
BnaA06g24960D	17.104	8.59463	7.13611	7.60952	6.62057	0.944181	0.891478	0.0154724	BnaC03g48610D	6.91901	4.2004	4.23768	3.02028	2.85959	0.947042	0.896888	0.0189957	AT5G67570	AdCd
BnaA06g24950D	7.75497	6.10267	6.10675	3.26572	2.09534	0.861148	0.741576	0.0272809	BnaC03g48630D	7.33127	4.84103	1.72292	4.79571	1.73894	0.888277	0.789036	0.0273214	AT5G67580	AdCd
BnaA06g24920D	2.81339	1.09077	0.584526	1.086	0.998301	0.871481	0.759479	0.0256204	BnaC03g48660D	1.36413	1.44818	1.09449	1.05818	0.443732	0.776276	0.602605	0.0489301	AT5G67610	AdCd
BnaA06g24850D	16.3283	8.89896	5.73524	7.73648	5.80836	0.956981	0.915812	0.0141021	BnaC03g48720D	28.5011	11.0861	7.54571	15.8649	5.24737	0.899477	0.809059	0.0255672	AT5G65910	AdCd
BnaA06g24420D	14.8329	9.34265	6.45059	8.05236	5.47429	0.982262	0.964838	0.0114315	BnaC03g48800D	4.51718	2.45059	1.33576	2.38782	1.48169	0.935182	0.874565	0.0206074	AT5G65540	AdCd
BnaAnng23870D	6.73777	5.02287	3.68915	4.25087	1.06088	0.933266	0.870985	0.0165749	BnaC03g48850D	6.19557	3.23245	4.00684	3.36576	3.17935	0.856945	0.734355	0.0325328	AT5G65495	AdCd
BnaA06g24360D	5.90072	4.73833	2.7039	2.67987	0.600707	0.955234	0.912471	0.0142322	BnaC03g48880D	9.76683	5.45994	1.99679	3.85561	2.22884	0.961549	0.924576	0.0170509	AT5G65490	AdCd
BnaA06g24350D	33.7407	28.8328	11.0935	11.5156	1.42117	0.939837	0.883293	0.0158168	BnaC03g48890D	22.2017	7.88229	5.10335	3.14013	3.26574	0.951702	0.905737	0.0184085	AT5G65480	AdCd
BnaA06g24330D	2.27224	1.95052	1.2493	1.05877	0.434841	0.939352	0.882383	0.0158977	BnaC03g48940D	3.79029	3.78591	1.87711	2.43009	1.67446	0.866236	0.750364	0.030858	AT5G65460	AdCd
BnaA06g24320D	1.04876	0.84822	0.480473	0.166411	0.347227	0.869985	0.756873	0.0258434	BnaC03g48950D	1.83337	0.979623	0.99187	0.663138	0.62804	0.945474	0.893921	0.0192379	AT5G65450	AdCd
BnaA06g24150D	522.928	250.521	146.768	323.226	229.608	0.814725	0.663776	0.0349175	BnaC03g49060D	162.077	84.6915	96.2176	49.5021	63.7293	0.881526	0.777087	0.028308	AT5G65220	AdCd
BnaA06g23950D	8.62986	3.85342	3.40613	2.27549	3.00265	0.913766	0.834969	0.0194392	BnaC03g49300D	24.5502	11.5174	10.0584	7.19766	7.15545	0.951645	0.905628	0.0184085	AT5G65010	AdCd
BnaA06g23940D	11.3492	4.75266	2.21626	2.94428	1.70476	0.971631	0.944066	0.0127161	BnaC03g49310D	16.6255	7.85225	5.66738	6.00193	6.6004	0.911788	0.831358	0.0236362	AT5G65000	AdCd
BnaA06g23870D	47.2291	19.7533	7.01716	12.2396	6.3096	0.968146	0.937307	0.0130129	BnaC03g49360D	41.2257	20.6212	16.2178	17.7847	22.9656	0.812266	0.659776	0.0414831	AT5G64940	AdCd
BnaA06g23850D	14.4721	7.14373	6.70009	9.5969	6.81982	0.838442	0.702985	0.0309214	BnaC03g49370D	15.5011	10.8261	7.40935	8.22598	7.16349	0.976808	0.954154	0.016523	AT5G64930	AdCd
BnaA06g23830D	14.7888	11.3282	6.50049	12.2646	6.07637	0.830722	0.690098	0.0322494	BnaC03g49390D	14.2997	6.2815	6.2383	5.12983	5.91459	0.890577	0.793127	0.0270164	AT5G64900	AdCd
BnaA06g23820D	7.40701	4.72469	1.39543	4.80776	3.08413	0.811006	0.65773	0.0355646	BnaC03g49400D	7.48742	7.19067	2.5171	3.85478	2.61742	0.870327	0.757469	0.0300968	AT5G64880	AdCd
BnaA06g23790D	1.93053	1.59583	0.987418	1.36811	0.85495	0.933939	0.872243	0.0164494	BnaC03g49430D	2.68003	2.28146	1.72455	2.33495	1.47812	0.862611	0.744098	0.0315058	AT5G64830	AdCd
BnaA06g23760D	3.65217	1.89909	1.17004	2.4049	0.73073	0.898167	0.806704	0.0217004	BnaC03g49460D	1.95183	2.10105	1.00719	0.934793	1.01781	0.787461	0.620094	0.046547	AT5G64813	AdCd
BnaA06g23600D	6.77063	3.56354	0.890897	0.826375	0.608539	0.970097	0.941088	0.0127161	BnaC03g49620D	6.59962	1.02597	0.822335	1.26424	1.233	0.865	0.748225	0.0310665	AT5G64660	AdCd
BnaAnng30240D	32.3237	20.8481	5.22832	15.3782	13.3992	0.854704	0.730518	0.0283502	BnaC03g49660D	12.7337	8.99686	1.74637	7.27198	2.63738	0.888119	0.788756	0.0273323	AT5G64620	AdCd
BnaA06g23500D	7.11558	4.49639	5.33832	2.47671	0.970708	0.865792	0.749596	0.0265275	BnaC03g49670D	48.6067	5.04767	7.88687	5.07271	5.35823	0.876389	0.768057	0.0290373	AT5G64510	AdCd
BnaA06g23460D	6.53521	3.3034	1.93711	2.32422	1.90067	0.963305	0.927957	0.0133816	BnaC03g49700D	8.37741	4.30775	4.73815	4.17731	2.12221	0.94973	0.901988	0.0187147	AT5G64470	AdCd
BnaA06g23450D	3.54835	1.66673	2.56259	1.1833	0.970738	0.831244	0.690967	0.03215	BnaC03g49710D	4.28133	2.8095	2.23753	1.2298	1.15522	0.95577	0.913497	0.0179736	AT5G64460	AdCd
BnaA06g23420D	9.88236	7.47574	5.04627	4.48107	2.7228	0.983343	0.966963	0.0112916	BnaC03g49870D	29.9777	20.8974	13.2511	16.1194	11.3151	0.985963	0.972124	0.0163202	AT5G64300	AdCd
BnaA06g23410D	44.5356	42.7146	28.1716	26.6265	17.5677	0.91074	0.829447	0.0199032	BnaC03g49880D	52.9782	24.0697	36.364	20.2765	17.3152	0.84256	0.709908	0.0352626	AT5G64290	AdCd
BnaA06g23350D	6.69652	3.86699	2.78928	4.53863	2.97265	0.883137	0.779931	0.0239425	BnaC03g49970D	10.0909	8.93674	8.17498	8.73172	4.05711	0.799708	0.639532	0.0440179	AT5G64200	AdCd
BnaA06g23320D	50.3441	29.8122	13.1136	27.6347	10.8162	0.94573	0.894405	0.0153454	BnaC03g50000D	38.6291	27.0267	13.1097	26.6555	18.4552	0.850827	0.723906	0.0336871	AT5G64170	AdCd
BnaA06g23220D	4.7854	2.57592	2.25307	2.9176	2.75199	0.824847	0.680372	0.033189	BnaC03g50140D	4.44924	2.98692	2.26715	3.458	2.21817	0.869345	0.75576	0.0302719	AT5G64070	AdCd
BnaA06g23200D	11.549	8.28644	5.91732	7.9406	3.46694	0.945356	0.893699	0.0153454	BnaC03g50160D	16.2696	7.75445	7.96026	8.31193	4.75282	0.94786	0.898439	0.0189628	AT5G64050	AdCd
BnaA06g23150D	2.53477	0.896437	1.11981	0.807364	0.89276	0.871922	0.760248	0.0255803	BnaC03g50250D	2.25778	0.700245	1.32067	0.535115	0.789429	0.778688	0.606354	0.0484276	AT5G64010	AdCd
BnaA06g23070D	2.85395	1.39358	1.48941	1.14655	1.45448	0.848922	0.720668	0.0292958	BnaC03g50340D	6.91002	4.57494	3.26716	4.05505	3.01876	0.97503	0.950684	0.016523	AT5G63940	AdCd
BnaA06g23050D	14.9548	11.1073	8.89534	5.78878	4.29732	0.956364	0.914632	0.0141447	BnaC03g50390D	35.9283	16.4916	9.00387	15.0721	7.92816	0.95881	0.919316	0.0175516	AT5G63910	AdCd
BnaA06g23030D	9.85379	7.24859	5.05789	4.92493	2.63115	0.988752	0.977631	0.0109855	BnaC03g50430D	18.0675	9.43284	6.99726	6.86831	4.37693	0.988816	0.977756	0.015525	AT5G63890	AdCd
BnaA06g22960D	25.7389	17.7875	11.148	7.01516	4.12896	0.974134	0.948938	0.0124247	BnaC03g50510D	19.3537	10.2414	11.9319	9.79824	7.23944	0.929116	0.863256	0.0213865	AT5G63840	AdCd
BnaA06g22950D	19.1733	12.8872	13.7961	9.56921	4.95661	0.915399	0.837956	0.0191945	BnaC03g50520D	18.7568	8.00108	10.8773	6.90657	5.67053	0.893567	0.798462	0.0265056	.	AdCd
BnaA06g22940D	7.06516	4.45936	3.24361	1.44015	2.95728	0.876533	0.768311	0.0249178	BnaC03g50530D	8.26413	5.10027	1.74217	5.18914	1.68125	0.896875	0.804385	0.0259621	AT5G63830	AdCd
BnaA06g22900D	6.39785	2.1543	1.1402	1.11572	2.40502	0.828777	0.686871	0.0325925	BnaC03g50570D	9.46937	7.5203	2.92338	5.86522	2.74568	0.909778	0.827697	0.0239397	AT5G63790	AdCd
BnaA06g22840D	6.27107	5.31288	4.68771	3.018	2.65806	0.89607	0.802942	0.0220442	BnaC03g50640D	11.8937	6.33869	3.62142	4.50745	3.24138	0.975495	0.95159	0.016523	AT5G63710	AdCd
BnaA06g22820D	11.0743	4.23992	2.79195	7.1029	2.62044	0.836913	0.700424	0.0311575	BnaC03g50680D	10.6997	3.41382	3.4155	3.96525	2.21189	0.924039	0.853848	0.0220587	AT5G63680	AdCd
BnaAnng22690D	4.65843	1.23064	0.449274	2.22951	1.39948	0.793253	0.62925	0.0385245	BnaC03g50800D	5.89632	3.6805	4.0716	3.65625	1.45601	0.904148	0.817483	0.0248502	AT5G63480	AdCd
BnaAnng22700D	60.5864	48.4754	44.943	39.7241	26.1466	0.947354	0.897479	0.0150888	BnaC03g50810D	70.0325	34.7345	25.0688	34.8351	16.1939	0.966994	0.935077	0.0169757	AT5G63470	AdCd
BnaA06g22640D	3.93105	3.06289	1.74733	2.13734	2.03509	0.927983	0.861153	0.0173332	BnaC03g51070D	2.94545	2.94238	1.90773	1.79089	1.47231	0.885593	0.784274	0.0277384	AT5G63260	AdCd
BnaA06g22530D	2.90123	2.12232	2.11168	2.20534	0.854486	0.859788	0.739235	0.0275249	BnaC03g51150D	6.08211	3.50101	3.43637	4.6141	2.92295	0.845719	0.71524	0.0346082	AT5G63110	AdCd
BnaA06g22400D	4.19626	3.314	2.55888	3.20246	1.6307	0.923948	0.853681	0.0179593	BnaC03g51320D	7.53154	4.49466	1.69286	4.79762	2.87225	0.846897	0.717234	0.0343775	AT5G62930	AdCd
BnaA06g22360D	11.9086	9.86632	8.86825	9.36054	2.37176	0.817531	0.668357	0.0344229	BnaC03g51350D	24.3289	18.2765	12.6212	11.5062	9.79756	0.98308	0.966446	0.016523	AT5G62910	AdCd
BnaA06g22340D	9.80295	8.05382	4.44216	4.81437	3.57573	0.96033	0.922234	0.0137526	BnaC03g51370D	5.3793	4.06656	4.05291	1.72668	2.69023	0.792858	0.628624	0.0454227	AT5G62890	AdCd
BnaA06g22290D	29.3141	25.3142	18.943	21.7559	11.9253	0.927182	0.859667	0.017492	BnaC03g51450D	26.7599	9.4445	16.4025	9.98066	8.39787	0.826821	0.683634	0.0385016	AT5G62810	AdCd
BnaA06g22260D	5.4829	1.64325	1.50679	1.67893	0.491929	0.952029	0.90636	0.0144681	BnaC03g51470D	2.00676	0.828515	0.92808	1.13663	0.813805	0.856962	0.734384	0.0325328	AT5G62760	AdCd
BnaA06g22240D	8.03093	1.91212	2.41423	0.637614	1.2473	0.895405	0.80175	0.0221005	BnaC03g51520D	13.3923	3.3523	4.94261	1.20239	0.530548	0.920135	0.846648	0.0226064	AT5G62730	AdCd
BnaAnng23610D	6.55783	4.7796	4.96504	3.54192	1.78939	0.899076	0.808337	0.0215818	BnaC03g51570D	13.2965	8.31956	9.84511	6.0494	6.23461	0.866563	0.750931	0.0308175	AT5G62650	AdCd
BnaA06g22130D	14.0663	8.15399	4.63936	5.79955	5.13119	0.956372	0.914647	0.0141447	BnaC03g51580D	13.2996	11.9879	7.91082	9.78782	5.01897	0.90837	0.825137	0.0241404	AT5G62640	AdCd
BnaA06g22090D	1.97536	1.81217	0.681558	1.46562	0.752591	0.825159	0.680887	0.0331309	BnaC03g51620D	7.23535	2.45993	1.9187	1.6894	1.61723	0.931027	0.866812	0.0211045	AT5G62620	AdCd
BnaA06g21730D	49.4526	17.3821	30.2382	15.0379	13.3093	0.836392	0.699552	0.0312321	BnaC03g51790D	32.4868	14.2246	15.4504	12.6041	6.06548	0.957816	0.917412	0.0177001	AT5G62270	AdCd
BnaA06g21480D	14.5955	6.58028	5.81093	3.84314	4.36047	0.937608	0.879108	0.0160321	BnaC03g52070D	14.1765	7.52793	8.22686	8.09221	4.06989	0.937934	0.879721	0.0203236	AT5G62030	AdCd
BnaA06g21470D	7.7713	1.61773	2.72005	3.23917	2.07226	0.822483	0.676478	0.0336358	BnaC03g52080D	33.043	3.63532	1.35092	4.76187	1.16548	0.905594	0.8201	0.0245262	AT5G62020	AdCd
BnaA06g21440D	3.75808	2.13594	1.62495	1.69602	0.824686	0.995065	0.990154	0.0102223	BnaC03g52120D	4.55016	3.58531	3.59183	2.81236	1.81144	0.907331	0.823249	0.0243316	AT5G61990	AdCd
BnaA06g21420D	1.48915	1.0859	0.448275	0.322831	0.305131	0.947839	0.898398	0.0150742	BnaC03g52150D	2.91852	1.69605	1.52586	1.92002	1.07809	0.937842	0.879548	0.0203236	AT5G61970	AdCd
BnaA06g21390D	9.97619	6.49466	4.08143	4.29656	2.79049	0.996391	0.992795	0.0102223	BnaC03g52170D	7.94101	1.63036	1.22654	1.80341	1.10003	0.90696	0.822576	0.024399	AT5G61960	AdCd
BnaA06g21320D	34.84	22.123	13.3495	21.8031	14.1104	0.929175	0.863367	0.0171829	BnaC03g52230D	19.831	13.6616	11.055	13.5776	9.29312	0.965733	0.93264	0.0169757	AT5G61810	AdCd
BnaA06g21270D	6.27933	4.66275	5.46804	4.14286	2.08122	0.814602	0.663576	0.0349234	BnaC03g52270D	11.2867	6.48198	2.92448	3.66408	3.22317	0.961417	0.924323	0.0170633	AT3G49660	AdCd
BnaA06g21200D	1.90534	1.21936	0.962376	1.06992	0.386927	0.975045	0.950713	0.0121892	BnaC03g52290D	1.61788	1.49432	1.21124	1.30222	1.04548	0.951319	0.905009	0.0184607	AT3G49650	AdCd
BnaA06g21130D	3.04152	0.936825	0.917166	1.01386	0.366935	0.94576	0.894462	0.0153435	BnaC03g52360D	1.37912	1.18962	0.0614157	0.0747161	0.0806225	0.884349	0.782073	0.0278682	AT3G49600	AdCd
BnaA06g21120D	9.57554	6.57852	3.6574	6.43123	3.37584	0.922027	0.850134	0.0183101	BnaC03g52370D	27.6312	12.8328	3.44792	5.59116	3.40327	0.969814	0.940539	0.0167097	AT3G49590	AdCd
BnaA06g21090D	2.93602	1.19302	0.652317	0.594492	0.58567	0.952343	0.906958	0.0144474	BnaC03g52400D	26.2415	9.56164	1.25144	3.38854	1.51382	0.962875	0.927129	0.0169757	AT3G49530	AdCd
BnaA06g21080D	62.7485	46.8056	33.08	26.6397	15.0804	0.978233	0.95694	0.0117681	BnaC03g52410D	52.414	35.6136	13.1925	15.1878	11.3421	0.964734	0.930713	0.0169757	AT3G49490	AdCd
BnaA06g20970D	22.6799	15.0261	6.59927	10.3992	4.24653	0.977823	0.956138	0.0118156	BnaC03g52530D	18.2052	16.2202	1.30017	1.30481	1.08013	0.881857	0.777672	0.0282489	AT3G49260	AdCd
BnaA06g20950D	4.20315	2.05452	1.21815	2.24283	1.07516	0.93575	0.875628	0.0162812	BnaC03g52540D	3.84849	2.98109	0.603996	1.56087	1.4809	0.85808	0.736301	0.0323343	AT3G49250	AdCd
BnaA06g19140D	1.81093	1.19665	0.429071	0.60988	0.600415	0.933156	0.870781	0.0165958	BnaC03g52680D	1.03731	0.474155	0.381862	0.824305	0.298728	0.774616	0.600031	0.0492533	AT3G49000	AdCd
BnaA06g19060D	9.25602	3.65388	2.78297	3.83821	1.76245	0.95344	0.909048	0.0143777	BnaC03g52770D	3.50248	2.98019	1.8629	2.71403	1.89645	0.88855	0.789521	0.02732	AT3G48790	AdCd
BnaA06g19030D	14.2944	13.8897	11.1571	11.6184	8.66012	0.894976	0.800982	0.0221735	BnaC03g52870D	15.8942	8.26229	5.47291	7.97648	4.62014	0.961117	0.923746	0.0170762	AT3G48760	AdCd
BnaA06g19020D	2.55161	1.62727	0.932614	1.31145	0.661193	0.98292	0.966133	0.0112916	BnaC03g52980D	2.60789	1.90523	1.35369	2.03186	1.36905	0.884665	0.782632	0.0278292	AT3G48710	AdCd
BnaA06g18990D	2.28186	0	0	0	0	0.880792	0.775795	0.0242184	BnaC03g53020D	3.37412	1.47674	0	0	0	0.961414	0.924318	0.0170633	AT3G48660	AdCd
BnaA06g18910D	5.15784	4.15451	3.09931	2.82163	1.77273	0.974287	0.949236	0.0123915	BnaC03g53070D	7.62822	3.55709	2.98845	3.4931	2.26237	0.957015	0.915878	0.0177587	AT3G48470	AdCd
BnaA06g20880D	16.0697	12.8966	4.97602	7.22368	5.98955	0.919472	0.845428	0.018677	BnaC03g53200D	29.6853	16.9334	11.9581	17.3447	9.47889	0.956465	0.914825	0.0178532	AT3G48330	AdCd
BnaA06g20780D	2.4955	2.18321	1.00986	1.86446	0.820503	0.866675	0.751125	0.0263834	BnaC03g53290D	8.4434	2.92028	2.7003	2.62732	2.11363	0.926669	0.858715	0.0217883	AT3G48170	AdCd
BnaA06g20710D	25.0806	29.2933	17.9167	13.009	9.01207	0.772266	0.596396	0.042302	BnaC03g53420D	23.2366	12.79	10.6259	12.543	12.9786	0.858815	0.737564	0.0321702	AT3G47860	AdCd
BnaA06g20610D	2.34837	1.43268	1.83813	0.528284	0.515875	0.808435	0.653567	0.0359647	BnaC03g53560D	3.09042	2.39541	2.26989	1.17014	0.342079	0.874117	0.76408	0.0294408	AT3G47550	AdCd
BnaA06g19730D	2.92336	2.29005	2.22311	1.62946	0.796409	0.896689	0.804052	0.0219645	BnaC03g54000D	4.39362	2.73546	2.30454	3.36009	1.52262	0.88113	0.776389	0.0283697	AT3G44330	AdCd
BnaA06g19710D	9.06365	4.74604	3.47898	3.63	2.61692	0.980887	0.962139	0.0115195	BnaC03g54010D	6.87927	3.44867	3.19225	2.88542	2.27027	0.963485	0.928303	0.0169757	AT3G43920	AdCd
BnaA06g19660D	9.77357	6.60773	4.21419	6.67416	0	0.890295	0.792626	0.022824	BnaC03g54040D	17.9458	12.3442	8.29661	11.3374	6.92546	0.96767	0.936386	0.0168688	AT3G43810	AdCd
BnaA06g20040D	18.2461	11.7489	5.02376	11.5847	6.48179	0.889412	0.791054	0.0229735	BnaC03g54340D	17.2111	15.106	8.5947	13.3233	5.96852	0.876245	0.767805	0.0290481	AT3G42790	AdCd
BnaA06g20160D	4.1459	3.23571	2.08016	2.89518	1.70958	0.945266	0.893527	0.0153532	BnaC03g54400D	5.49141	3.17157	2.60875	4.24233	1.96372	0.849931	0.722383	0.0338249	AT3G43590	AdCd
BnaA06g20200D	16.4942	9.91492	3.24181	8.00902	3.02611	0.949497	0.901545	0.0148152	BnaC03g54440D	3.60541	0.428565	0.214783	0.365047	1.05538	0.783403	0.613721	0.0473737	AT3G43800	AdCd
BnaA06g18780D	30.3426	23.5894	23.2535	17.1777	12.0539	0.919469	0.845423	0.018677	BnaC03g54660D	79.0028	41.7759	40.0769	30.923	22.8588	0.971176	0.943183	0.0165603	AT3G44620	AdCd
BnaA06g18860D	6.18862	3.71069	3.09309	3.02828	1.58587	0.992086	0.984235	0.0103256	BnaC03g54780D	6.01735	3.52836	3.78343	4.35621	2.17518	0.883923	0.78132	0.0279243	AT3G44530	AdCd
BnaA06g39120D	8.62231	6.09835	2.68969	3.73327	1.49272	0.978537	0.957535	0.0116065	BnaC03g54960D	7.88522	4.7193	2.79307	4.7332	4.23878	0.84016	0.705869	0.0357831	AT3G44200	AdCd
BnaA06g18470D	8.57899	5.18568	4.88648	4.19858	4.50753	0.925035	0.855691	0.0178156	BnaC03g55410D	3.05666	2.54388	2.60109	1.99124	1.30564	0.864455	0.747283	0.0311844	AT3G45620	AdCd
BnaA06g18460D	15.1551	9.07968	6.60563	10.1639	5.79561	0.921368	0.84892	0.0184248	BnaC03g55420D	12.1886	7.33727	8.11384	6.04589	5.96274	0.91433	0.835999	0.0232673	AT3G45630	AdCd
BnaA06g18440D	34.346	27.8832	7.98386	10.9029	5.36616	0.938031	0.879902	0.0159773	BnaC03g55440D	70.0102	16.5552	10.3696	22.5178	20.6839	0.835069	0.697341	0.0367949	AT3G45640	AdCd
BnaA06g18240D	10.578	10.2799	7.15368	5.40407	6.1581	0.84082	0.706979	0.0305325	BnaC03g55630D	7.76655	5.63236	4.99994	4.59379	1.48691	0.931143	0.867027	0.0211045	AT3G46010	AdCd
BnaA06g18280D	5.86483	4.70423	3.3199	3.08494	2.15406	0.979922	0.960248	0.0115195	BnaC03g55670D	2.62659	2.1074	1.11736	1.79126	1.37243	0.886678	0.786198	0.0275321	AT3G45890	AdCd
BnaA06g18290D	16.7452	7.13511	10.1083	6.12255	3.6933	0.897829	0.806097	0.0217494	BnaC03g55680D	5.18245	2.68034	2.75713	3.66279	1.40376	0.873295	0.762645	0.0295544	AT3G45880	AdCd
BnaA06g18110D	1.9574	1.71569	1.26207	1.2287	0.59915	0.929105	0.863237	0.0171938	BnaC03g55830D	5.83296	3.96675	4.83238	4.06268	3.63919	0.827499	0.684754	0.0383677	AT3G46220	AdCd
BnaA06g18060D	15.1486	7.08232	4.16338	6.64014	4.88962	0.930405	0.865654	0.016986	BnaC03g55910D	17.1011	10.4156	8.33102	10.0421	6.65486	0.974496	0.949642	0.016523	AT3G46290	AdCd
BnaA06g18030D	15.1746	12.0804	7.13716	9.31228	4.92762	0.961584	0.924643	0.0135885	BnaC03g55950D	22.235	11.7582	7.05321	11.945	6.78313	0.942337	0.887999	0.0197186	AT3G46510	AdCd
BnaAnng38310D	6.37057	3.98635	2.74568	3.13709	2.79885	0.963621	0.928566	0.0133019	BnaC03g56150D	10.0807	6.44651	2.50594	5.18649	4.9391	0.846286	0.716201	0.0345094	AT3G46820	AdCd
BnaA06g17850D	13.1661	7.65456	5.82981	6.09269	6.56185	0.91737	0.841568	0.0189245	BnaC03g56160D	26.3828	19.3771	7.05063	12.085	8.80072	0.933331	0.871107	0.0207862	AT3G46830	AdCd
BnaA06g17780D	29.629	36.3102	44.3642	59.7991	50.8632	-0.810192	0.656411	0.0356859	BnaC03g56170D	86.8728	65.824	30.6823	53.1049	35.8149	0.916987	0.840865	0.0229622	.	AdCd
BnaA06g17730D	3.3521	2.85346	2.77734	2.6324	1.39728	0.843662	0.711766	0.0301273	BnaC03g56220D	2.36084	2.1734	1.77774	1.96131	1.64265	0.94763	0.898002	0.0189927	AT3G46960	AdCd
BnaA06g17680D	19.1525	14.9271	11.5235	12.3927	7.00753	0.973645	0.947984	0.0125705	BnaC03g56330D	24.0221	15.6294	13.8686	12.704	10.024	0.99012	0.980338	0.0152686	.	AdCd
BnaA06g17610D	8.72067	9.0889	5.67848	4.20669	2.89386	0.848863	0.720568	0.0293008	BnaC03g56360D	7.85506	4.4649	4.29931	5.60451	3.79852	0.873154	0.762398	0.0295789	AT3G47060	AdCd
BnaA06g17540D	12.9132	6.63933	6.49693	8.06989	4.64668	0.918167	0.843031	0.0188166	BnaC03g56450D	15.1057	15.7992	7.08685	12.1147	5.74649	0.79089	0.625507	0.0458436	AT3G47120	AdCd
BnaA06g17310D	4.30907	3.49181	1.81278	2.27011	2.03305	0.928637	0.862367	0.0172308	BnaC03g57040D	12.6501	6.59416	4.81722	6.16782	3.14204	0.977214	0.954947	0.016523	AT3G47590	AdCd
BnaA06g17300D	8.07883	5.3255	3.94039	2.13306	1.28853	0.966756	0.934618	0.0131714	BnaC03g57050D	12.2784	5.81342	6.52424	5.92403	6.33221	0.844342	0.712914	0.034879	AT3G47580	AdCd
BnaA06g17290D	15.6392	13.4642	7.02144	11.7555	4.95383	0.879074	0.77277	0.0244986	BnaC03g57060D	13.4535	8.93338	6.08272	8.73616	5.54326	0.950459	0.903373	0.0186302	AT3G47610	AdCd
BnaA06g17230D	24.8074	22.4991	12.3101	10.6674	8.81978	0.919681	0.845813	0.0186529	BnaC03g57120D	21.1994	9.86718	5.80564	11.6204	6.47726	0.903931	0.81709	0.0248787	AT3G47670	AdCd
BnaA06g17200D	17.4379	11.6521	9.26337	10.8808	6.14564	0.980191	0.960774	0.0115195	BnaC03g57160D	11.9753	8.1232	5.40783	6.98081	3.459	0.981123	0.962603	0.016523	AT3G47700	AdCd
BnaA06g17180D	2.53022	1.17977	0.896331	1.08929	0.762269	0.956083	0.914095	0.014158	BnaC03g57180D	2.92635	2.47935	1.48844	2.17102	1.27327	0.911159	0.830211	0.0237163	AT3G47730	AdCd
BnaA06g17130D	4.07271	2.57345	2.1506	2.75139	1.24527	0.942133	0.887615	0.0156213	BnaC03g57230D	5.01365	2.62141	3.15306	2.6715	2.04054	0.911768	0.831321	0.0236389	.	AdCd
BnaA06g17120D	16.1896	11.0587	8.4725	12.6198	3.70664	0.872225	0.760777	0.0255595	BnaC03g57240D	23.3576	13.1568	10.0774	14.1227	7.32399	0.951564	0.905475	0.0184173	AT3G47810	AdCd
BnaA06g17110D	1.57063	1.56859	0.735545	0.801264	0.310206	0.887026	0.786814	0.0233628	BnaC03g57260D	2.21957	0.887506	0.512507	1.02479	0.584726	0.9136	0.834664	0.0233337	AT3G47820	AdCd
BnaA06g17000D	20.7964	14.1193	8.58711	13.5203	7.75657	0.942509	0.888324	0.0155955	BnaC03g57310D	10.3798	8.20384	4.15715	9.10488	4.28174	0.775533	0.601452	0.049064	AT3G47940	AdCd
BnaA06g17010D	11.087	6.75964	9.42609	6.83529	4.49059	0.793277	0.629288	0.0385226	BnaC03g57320D	19.4263	10.6255	12.9435	9.09562	5.48986	0.917052	0.840984	0.0229503	AT3G47930	AdCd
BnaAnng21720D	76.4507	48.9245	19.2752	46.1037	19.8758	0.916157	0.839344	0.0190963	BnaC03g57560D	42.0552	28.806	17.7127	25.0044	18.3653	0.954721	0.911492	0.0180513	AT1G27310	AdCd
BnaAnng21680D	17.7645	11.5824	6.59743	8.3849	3.54657	0.991307	0.98269	0.0105425	BnaC03g57610D	9.76176	4.89074	3.86903	4.06057	2.5289	0.981045	0.96245	0.016523	AT1G27430	AdCd
BnaA08g18950D	8.833	7.09018	2.82159	6.21666	2.38859	0.877115	0.769331	0.0248569	BnaC03g57710D	5.38926	1.20266	0.317276	0.677064	0.638317	0.915249	0.83768	0.0231942	AT1G27460	AdCd
BnaA08g18890D	1.45711	1.27252	1.05787	1.15754	0.757549	0.930457	0.865749	0.0169762	BnaC03g57900D	2.16848	0.708942	0.561693	0.957313	0.406155	0.91469	0.836657	0.0232538	AT1G27595	AdCd
BnaA08g18870D	8.31994	6.29297	2.70209	3.66264	2.14488	0.964012	0.92932	0.0132849	BnaC03g58000D	8.96052	5.80511	3.25974	4.04526	2.69419	0.986277	0.972743	0.0161681	AT1G27600	AdCd
BnaA08g18840D	23.7968	15.1586	5.99219	9.69308	6.35828	0.963789	0.92889	0.0132849	BnaC03g58030D	11.3876	6.35464	2.20412	4.93016	0.942479	0.97164	0.944084	0.0165293	AT1G27650	AdCd
BnaA08g18790D	14.7003	11.9474	3.70019	3.09137	2.30036	0.92869	0.862465	0.0172218	BnaC03g58080D	4.89492	1.6396	0.627125	0.081418	0.465014	0.941893	0.887163	0.0197186	AT1G27730	AdCd
BnaA08g18770D	10.6075	9.7171	5.7599	5.22424	1.11131	0.908153	0.824742	0.0202293	BnaC03g58120D	6.00002	4.7768	3.91868	4.22729	2.29079	0.948964	0.900532	0.0187149	AT1G27752	AdCd
BnaA08g18730D	6.63347	3.95567	1.59502	3.88856	1.63215	0.919769	0.845975	0.018649	BnaC03g58150D	4.82878	3.51141	2.28351	2.51365	1.62752	0.992892	0.985834	0.0152686	AT1G27850	AdCd
BnaA08g18670D	31.8087	13.3355	17.6863	23.1082	1.36218	0.800074	0.640118	0.0374114	BnaC03g58210D	13.2004	7.6264	3.03926	7.20668	3.39864	0.928202	0.861558	0.0215887	AT1G27970	AdCd
BnaA08g18540D	28.9269	28.3778	9.76048	18.2645	5.86448	0.859196	0.738217	0.0276113	BnaC03g58350D	58.7989	19.4306	16.3676	16.7595	11.9824	0.937012	0.877991	0.020424	AT1G28200	AdCd
BnaA08g18430D	25.9271	17.6157	5.21382	12.8893	7.6669	0.919245	0.845012	0.0187127	BnaC03g58490D	33.1101	23.5389	10.1985	15.1802	8.0273	0.97059	0.942044	0.0165998	AT1G28280	AdCd
BnaA08g18420D	8.50005	4.09953	1.63164	4.6422	3.85042	0.79861	0.637779	0.0376314	BnaC03g58500D	4.00062	4.78918	2.21235	2.10341	1.48391	0.773434	0.598201	0.049487	AT1G28310	AdCd
BnaA08g18300D	10.0548	6.74031	4.01091	5.95763	2.14656	0.963383	0.928107	0.0133602	BnaC03g58690D	5.25963	5.00067	3.29087	3.52981	2.88256	0.916472	0.839922	0.0230878	AT1G28420	AdCd
BnaA08g18230D	5.0761	3.97715	2.69559	2.89922	2.27995	0.984796	0.969823	0.0112916	BnaC03g58790D	1.99839	2.05228	0.755337	1.40487	0.592874	0.824949	0.680541	0.0388582	AT1G28560	AdCd
BnaA08g18220D	22.9506	15.8918	10.7389	10.9776	5.85152	0.996056	0.992127	0.0102223	BnaC03g58800D	7.05945	4.60131	4.62373	3.3088	3.2249	0.942409	0.888135	0.0197186	.	AdCd
BnaA08g18140D	81.8711	83.5121	40.0404	55.758	25.2901	0.854364	0.729937	0.0284017	BnaC03g58920D	54.5186	39.8538	26.0372	32.5952	17.0608	0.979097	0.958631	0.016523	AT1G29150	AdCd
BnaA08g18120D	6.90518	6.67671	1.79947	2.72331	3.0959	0.80398	0.646384	0.0367655	BnaC03g58940D	8.17908	7.45867	4.72536	5.76356	4.66483	0.915866	0.83881	0.023137	AT1G29170	AdCd
BnaA08g18060D	2.27941	1.44189	1.7438	1.07678	0.396883	0.868806	0.754824	0.0260282	BnaC03g59000D	6.13558	4.52543	4.45922	3.70062	2.90202	0.962373	0.926161	0.0169757	AT1G29240	AdCd
BnaA08g17980D	10.4873	6.99533	2.13844	4.82911	3.8926	0.90022	0.810396	0.021394	BnaC03g59040D	11.9172	6.00591	4.23269	5.37848	4.51099	0.937999	0.879843	0.0203236	AT1G29340	AdCd
BnaA08g17960D	33.0134	12.8087	11.5507	15.0021	9.186	0.922605	0.8512	0.0181944	BnaC03g59060D	23.4571	21.6176	18.8229	15.3412	8.7305	0.866137	0.750194	0.030861	AT1G29370	AdCd
BnaA08g17940D	11.9146	13.0953	7.80257	5.34403	3.82843	0.814071	0.662712	0.0350263	BnaC03g59080D	12.5234	3.78168	6.66104	2.31487	4.3042	0.789284	0.622969	0.046175	AT1G29470	AdCd
BnaA08g17890D	5.85613	7.31645	0.945725	1.938	0.76538	0.769568	0.592235	0.0427479	BnaC03g59200D	1.14592	1.24112	0	0.53017	0	0.811661	0.658794	0.0415722	AT1G29510	AdCd
BnaA08g17790D	6.11256	3.17634	1.8674	3.53717	1.55411	0.930242	0.865351	0.0170099	BnaC03g59300D	2.77362	0	0.307815	0.0347319	0.146374	0.855061	0.731129	0.0329099	AT1G29740	AdCd
BnaA08g17750D	7.27753	6.3986	1.70269	2.0705	1.04819	0.914692	0.836661	0.0193024	BnaC03g59450D	10.5446	5.97369	4.72466	6.13255	5.05642	0.916933	0.840766	0.0229764	AT1G29760	AdCd
BnaA08g17680D	7.87012	6.59689	2.03808	3.52105	1.80064	0.923728	0.853273	0.0179798	BnaC03g59500D	8.30318	3.52592	3.95166	4.3346	3.90757	0.839473	0.704716	0.0358997	AT1G29830	AdCd
BnaA08g17630D	3.91068	2.91215	1.1896	1.41253	1.24134	0.945367	0.893718	0.0153454	BnaC03g59570D	8.6147	4.74332	2.42204	4.26275	2.02632	0.963175	0.927705	0.0169757	AT1G30000	AdCd
BnaA08g17400D	8.85097	5.60844	2.6858	2.11416	4.24139	0.843915	0.712192	0.0300723	BnaC03g59630D	10.4941	6.46961	4.13505	6.21885	3.22748	0.961769	0.925	0.0170264	AT1G30320	AdCd
BnaA08g17340D	1.98728	1.34687	0.0258646	0	0	0.932701	0.86993	0.0166611	BnaC03g59720D	8.80069	7.20653	3.43314	5.50129	2.89719	0.92821	0.861574	0.0215887	AT1G30450	AdCd
BnaAnng36400D	1.1327	0.662803	0.880383	0.627263	0.457447	0.848581	0.72009	0.0293471	BnaC03g59970D	1.49044	0.977881	1.04773	1.19925	0.57791	0.838936	0.703814	0.0360049	AT4G38350	AdCd
BnaA08g17110D	4.47593	2.64308	1.16944	2.02759	1.01281	0.971337	0.943495	0.0127161	BnaC03g59980D	3.84733	1.86322	1.57003	1.96442	0.996543	0.959852	0.921317	0.0172913	AT4G38380	AdCd
BnaA08g17070D	10.5709	10.9218	3.8443	5.96453	3.87783	0.834964	0.697165	0.0314936	BnaC03g60020D	7.58737	4.41953	1.67431	3.21598	2.4796	0.932434	0.869433	0.0208584	AT4G38520	AdCd
BnaA08g17010D	19.3028	21.227	9.68774	12.2164	6.92354	0.821767	0.675301	0.0337325	BnaC03g60060D	14.2072	6.69128	6.11167	6.75779	5.80698	0.916825	0.840567	0.0230012	AT4G38600	AdCd
BnaA08g17000D	18.1133	19.052	9.18675	11.321	3.80591	0.850645	0.723597	0.0290312	BnaC03g60070D	16.8787	5.97725	8.08064	8.14305	5.91235	0.857917	0.736022	0.0323693	AT4G38600	AdCd
BnaA08g16970D	11.1955	8.34053	3.05145	2.94338	4.1159	0.897738	0.805933	0.0217699	BnaC03g60100D	21.2721	11.7893	11.2411	10.9583	6.83024	0.97414	0.94895	0.016523	AT4G38640	AdCd
BnaA08g16940D	23.4767	19.4496	12.8182	12.4463	5.9344	0.959156	0.919981	0.0139018	BnaC03g60140D	20.3016	15.8526	13.7008	11.3847	9.83624	0.976978	0.954487	0.016523	AT4G38710	AdCd
BnaA08g16910D	26.7719	28.3437	14.6514	12.126	8.56631	0.849892	0.722316	0.0291758	BnaC03g60180D	15.7933	8.64885	7.26039	8.79393	4.67847	0.968309	0.937622	0.0168248	AT4G38790	AdCd
BnaA08g16730D	9.36786	7.59176	4.0633	6.8933	1.33696	0.878466	0.771702	0.0246292	BnaC03g60350D	13.2088	8.89507	7.41051	9.58413	5.58052	0.936521	0.877072	0.0204896	AT4G39100	AdCd
BnaA08g16620D	1.86126	1.69354	0.844259	0.879436	0.331646	0.926697	0.858767	0.0175772	BnaC03g60480D	1.60566	1.23612	0.451992	0.634942	0.893427	0.805481	0.6488	0.042895	AT4G39230	AdCd
BnaA08g16550D	3.07455	2.52867	0.997891	2.21253	0.831824	0.867422	0.752421	0.0262463	BnaC03g60560D	3.54577	2.55642	1.50312	2.44094	1.44049	0.92383	0.853461	0.0220793	AT4G39370	AdCd
BnaA08g16200D	20.7535	21.9489	11.268	10.6257	7.82765	0.849647	0.7219	0.0291998	BnaC03g60670D	16.3456	8.28195	5.96641	8.58747	5.26201	0.947404	0.897575	0.0189927	AT4G39820	AdCd
BnaA08g16170D	8.02222	8.40869	4.35323	4.45115	2.95256	0.858593	0.737182	0.0276872	BnaC03g60720D	5.22534	3.18004	2.97429	3.67325	2.83291	0.892719	0.796947	0.0267086	AT4G39850	AdCd
BnaA08g16060D	15.0358	8.52004	4.54739	11.3142	6.55201	0.780036	0.608456	0.0408493	BnaC03g61020D	5.1037	2.90207	2.27992	2.91566	2.25746	0.938802	0.88135	0.0201928	AT4G40080	AdCd
BnaA08g15970D	2.12381	2.4327	1.22694	1.16529	0.604488	0.810639	0.657136	0.0356054	BnaC03g61090D	5.42736	3.01145	2.1846	1.41646	2.01783	0.926711	0.858793	0.0217883	AT4G38040	AdCd
BnaA08g15940D	2.50463	1.77868	1.47355	1.01224	0.684728	0.967269	0.93561	0.0131661	BnaC03g61110D	2.0112	1.58798	0.78727	0.740652	0.570028	0.957284	0.916393	0.0177535	AT4G38010	AdCd
BnaA08g15920D	349.18	305.221	79.7648	12.1581	52.7782	0.871599	0.759686	0.0256066	BnaC03g61130D	87.3212	72.1786	72.9582	75.082	55.774	0.885629	0.784338	0.0277355	AT4G37980	AdCd
BnaA08g15800D	12.0894	11.7561	4.23217	3.63443	3.96517	0.854946	0.730932	0.0283002	BnaC03g61240D	3.93574	3.45271	3.11115	2.01338	1.78144	0.872676	0.761564	0.0296746	AT4G37820	AdCd
BnaA08g15740D	1.85015	1.3681	0.352625	0.913929	0.648218	0.886648	0.786144	0.0234247	BnaC03g61310D	3.40688	1.28602	1.31991	0.484988	0.957349	0.889102	0.790503	0.0272433	AT4G37650	AdCd
BnaA08g15680D	162.024	162.928	57.8137	100.462	69.5301	0.821267	0.67448	0.0338225	BnaC03g61390D	61.9092	53.9931	30.4081	39.6661	38.3102	0.862767	0.744368	0.0314822	AT4G37470	AdCd
BnaA08g15670D	26.4237	28.8206	14.4886	18.8173	12.4198	0.80579	0.649297	0.0364512	BnaC03g61400D	21.6337	15.0898	10.0723	14.3544	8.5654	0.954421	0.910919	0.0180695	AT4G37440	AdCd
BnaA08g15450D	6.8461	5.94288	2.61125	3.389	2.16957	0.931305	0.867329	0.0168681	BnaC03g61760D	6.08249	3.5156	2.98478	3.08488	2.74921	0.956386	0.914673	0.0178755	AT4G36870	AdCd
BnaA08g15370D	24.6599	15.0731	9.6529	12.0579	8.22116	0.983699	0.967663	0.0112916	BnaC03g61880D	12.7203	9.60001	6.1311	7.72346	3.51959	0.968846	0.938663	0.0168248	AT4G36690	AdCd
BnaA08g15140D	146.762	96.3482	86.8234	82.4474	60.7127	0.990637	0.981362	0.0107834	BnaC03g62040D	51.5551	25.4871	38.7647	32.275	12.7146	0.805492	0.648817	0.042895	AT4G36130	AdCd
BnaA08g14970D	12.6076	8.87063	5.2638	6.62514	3.45285	0.9865	0.973183	0.0110834	BnaC03g62330D	4.35334	2.61949	2.07794	1.99377	1.10662	0.996645	0.993302	0.0152686	AT4G35480	AdCd
BnaA08g09030D	7.83621	4.65403	2.41971	2.87587	1.948	0.985357	0.970928	0.011237	BnaC03g63020D	5.31902	2.98331	2.20106	2.52707	1.64182	0.984949	0.970125	0.0165041	AT4G19110	AdCd
BnaA08g09140D	134.058	151.854	97.0855	79.3768	64.0986	0.78305	0.613168	0.0403192	BnaC03g63110D	290.069	129.096	100.637	103.151	61.9344	0.974654	0.94995	0.016523	AT4G19200	AdCd
BnaA08g09210D	4.05371	1.44477	0.178515	0.331446	0.100998	0.967425	0.935912	0.0131465	BnaC03g63280D	11.9745	1.12644	1.16317	1.28329	0.628487	0.896768	0.804194	0.0259804	AT4G19520	AdCd
BnaA08g09220D	8.45922	1.7938	0	0.0607626	0	0.943143	0.889519	0.0155313	BnaC03g63290D	10.5564	1.42125	1.59996	1.70174	0.640412	0.907843	0.824179	0.0242624	AT4G19530	AdCd
BnaA08g09350D	94.9459	97.4287	67.7443	58.9726	49.0928	0.859004	0.737887	0.0276246	BnaC03g63410D	66.5253	40.3092	31.2285	23.1622	18.1482	0.985274	0.970764	0.0165041	AT4G19840	AdCd
BnaA08g30390D	2.96781	2.33112	2.22052	1.99036	1.50699	0.967745	0.936531	0.0130962	BnaC03g63720D	10.899	7.50326	8.42609	5.43957	3.80771	0.889677	0.791526	0.027161	AT4G20130	AdCd
BnaA08g30400D	11.2696	7.85676	0	4.05183	3.69679	0.834504	0.696396	0.0315721	BnaC03g63730D	21.2936	18.3895	12.7864	17.2648	8.63698	0.882908	0.779527	0.0280731	AT4G20150	AdCd
BnaAnng30860D	5.85252	5.8384	1.40119	2.03498	1.158	0.864139	0.746736	0.0268135	BnaC03g63740D	7.08666	2.24892	1.81332	2.00534	2.12401	0.888174	0.788853	0.0273214	AT4G20170	AdCd
BnaA08g09550D	5.88548	6.90678	2.68904	3.15379	1.64654	0.797515	0.63603	0.0377645	BnaC03g63950D	12.5028	5.63673	5.40492	6.19746	4.00558	0.936681	0.877372	0.0204582	.	AdCd
BnaA08g09630D	1.50382	1.62437	1.19846	1.01962	0.867242	0.79988	0.639808	0.0374235	BnaC03g64040D	2.79582	1.17348	1.51951	1.54878	1.00435	0.871692	0.759847	0.0298299	AT4G21660	AdCd
BnaA08g09820D	12.2409	8.37902	2.77727	7.90829	2.94184	0.888593	0.789597	0.0231227	BnaC03g64390D	6.12748	7.04059	3.70271	3.90377	2.46669	0.795584	0.632954	0.0448341	AT4G21110	AdCd
BnaA08g09830D	42.4783	40.3548	15.9919	32.0692	12.6463	0.830492	0.689718	0.0323008	BnaC03g64400D	46.0505	26.0147	18.3681	23.6663	12.8298	0.980938	0.962239	0.016523	AT4G21105	AdCd
BnaA08g10090D	3.22464	0.209181	0.130704	0.618455	0.419307	0.8442	0.712673	0.0300251	BnaC03g64740D	2.22276	0.794064	1.2746	0.897197	0.326331	0.884688	0.782673	0.0278292	AT4G21903	AdCd
BnaA08g10160D	11.3241	3.37577	0.273054	2.93511	1.7141	0.910317	0.828677	0.0199322	BnaC03g64850D	10.2375	8.0082	3.88816	6.2743	4.49686	0.917737	0.842242	0.0228793	AT4G22140	AdCd
BnaA08g10220D	11.3502	8.81921	3.45547	4.35139	3.41856	0.942969	0.889191	0.0155459	BnaC03g64890D	4.80439	1.90945	1.83958	1.31702	1.53767	0.911961	0.831673	0.0235902	AT4G22360	AdCd
BnaA08g10920D	22.0213	20.5991	9.72989	7.29991	5.78926	0.898681	0.807627	0.0216202	BnaC03g65600D	13.1536	10.7002	8.5684	8.87261	6.94947	0.993556	0.987153	0.0152686	AT4G35040	AdCd
BnaA08g11160D	2.45852	1.44304	1.17556	1.13987	0.896676	0.984459	0.96916	0.0112916	BnaC03g66080D	4.94721	2.84084	1.78763	2.27608	1.5168	0.980632	0.96164	0.016523	AT4G34460	AdCd
BnaA08g11740D	14.4305	10.9548	3.23793	6.0754	5.10613	0.904348	0.817845	0.0208066	BnaC03g66270D	24.1899	20.4483	4.82499	13.244	9.48586	0.840009	0.705616	0.0357874	AT4G33920	AdCd
BnaA08g11750D	1.36266	1.29236	0.587403	0.0603795	0	0.863159	0.745043	0.0269628	BnaC03g66280D	2.07546	1.22267	0.267863	0.960466	0.948901	0.811159	0.65798	0.0416853	AT4G33910	AdCd
BnaA08g11450D	3.67516	2.52595	1.628	2.42768	1.21006	0.949779	0.902081	0.0147736	BnaC03g66410D	2.58301	1.50766	1.62164	1.45751	1.04038	0.950617	0.903672	0.0185824	AT4G33760	AdCd
BnaA08g11500D	31.5258	19.9699	7.82541	14.1281	10.8003	0.935926	0.875957	0.0162499	BnaC03g66460D	17.2189	9.742	11.7423	9.43286	9.60587	0.851335	0.724771	0.0335821	AT4G33630	AdCd
BnaA08g11930D	12.5699	12.8072	2.60075	4.88206	3.22318	0.837141	0.700805	0.0311273	BnaC03g66780D	28.4716	10.1955	3.52935	6.95617	6.92304	0.910884	0.82971	0.023752	AT4G33050	AdCd
BnaA08g11970D	10.5433	11.6135	5.96631	8.17234	5.14184	0.782647	0.612536	0.040381	BnaC03g66850D	16.8415	17.9905	10.4469	12.358	10.5558	0.793792	0.630106	0.0452334	AT4G32915	AdCd
BnaA08g12040D	7.29838	5.62466	1.59835	2.3888	1.40584	0.94288	0.889022	0.015555	BnaC03g66930D	5.72678	4.94946	3.38408	4.28327	1.92889	0.906096	0.82101	0.024477	AT4G32750	AdCd
BnaA08g12110D	16.6159	16.7514	4.47591	9.37836	4.8598	0.835532	0.698114	0.0313934	BnaC03g67050D	15.1643	5.46527	4.21402	4.09366	3.52526	0.937827	0.87952	0.0203236	AT4G32680	AdCd
BnaA08g12120D	13.0907	14.1212	8.2645	8.82427	5.82855	0.833573	0.694844	0.0317257	BnaC03g67090D	14.623	8.89486	5.40354	7.91347	5.16424	0.963262	0.927873	0.0169757	AT4G32610	AdCd
BnaA08g12130D	9.77814	10.3985	4.06943	5.38841	3.33041	0.838369	0.702863	0.0309285	BnaC03g67110D	26.9369	12.8401	8.6069	10.3817	5.79494	0.979954	0.960309	0.016523	AT4G32600	AdCd
BnaA08g12150D	6.94799	4.7676	2.64343	2.3099	1.83081	0.979324	0.959075	0.0115458	BnaC03g67130D	3.74188	2.55676	1.93716	1.68595	1.66248	0.974226	0.949116	0.016523	AT4G32551	AdCd
BnaA08g12420D	2.81608	1.83207	0.9123	1.57428	0.277239	0.95594	0.913821	0.0141599	BnaC03g67520D	2.97222	1.88852	1.32247	0.961774	1.14042	0.950047	0.90259	0.0187134	AT4G31550	AdCd
BnaA08g12450D	14.1232	16.2355	8.97478	9.26826	4.79512	0.795946	0.63353	0.0380253	BnaC03g67560D	27.4027	13.7093	15.1571	14.2365	11.5236	0.9189	0.844377	0.0227601	AT4G31490	AdCd
BnaA08g12490D	18.0797	12.8821	5.62201	9.98283	5.92009	0.942089	0.887531	0.0156252	BnaC03g67620D	17.7757	12.4972	7.84973	13.5625	8.06008	0.871216	0.759018	0.0299109	AT4G31410	AdCd
BnaA08g12630D	6.09418	3.22318	2.40259	2.53463	1.07266	0.993477	0.986997	0.0102223	BnaC03g67740D	4.29821	2.63891	3.51214	2.2408	1.82306	0.825446	0.681361	0.0387845	AT4G31160	AdCd
BnaA08g12780D	43.3533	47.0047	25.333	21.5492	15.8666	0.833808	0.695236	0.0316866	BnaC03g67820D	28.1217	26.1249	25.6689	16.4143	15.8177	0.775158	0.60087	0.0491306	AT4G30950	AdCd
BnaA08g12840D	2.66055	2.21023	1.86841	1.38634	0.966055	0.934455	0.873206	0.0164115	BnaC03g67850D	7.27142	3.97994	4.19361	3.18154	3.07207	0.933366	0.871173	0.0207862	AT4G30890	AdCd
BnaA08g12890D	3.19863	3.33347	1.49816	1.11382	0.863827	0.852602	0.72693	0.0287212	BnaC03g67910D	4.7586	2.44339	2.29097	3.19284	1.92913	0.880034	0.77446	0.028461	AT4G30790	AdCd
BnaA08g13190D	2.50087	2.09088	1.29115	1.60944	1.77186	0.804724	0.647581	0.036646	BnaC03g68060D	3.49021	1.89756	1.51814	1.80395	1.26208	0.966576	0.93427	0.0169757	AT4G30160	AdCd
BnaA08g13250D	104.93	110.908	44.2721	80.2612	45.1568	0.778818	0.606558	0.0410534	BnaC03g68120D	134.901	60.4962	40.0111	67.1081	38.5109	0.928692	0.862468	0.0214669	AT4G30010	AdCd
BnaA08g02240D	7.2202	3.05248	2.76532	2.50641	1.18691	0.973196	0.947111	0.0126128	BnaC03g68490D	4.93048	4.10521	1.23622	3.03322	0.830802	0.891944	0.795564	0.0267777	AT1G50120	AdCd
BnaA08g02230D	1.61554	0.702962	0.998736	0.541464	0.299021	0.894449	0.800039	0.0222401	BnaC03g68500D	2.19925	1.45909	1.47201	1.59329	0.790907	0.909561	0.827301	0.0239881	AT1G50140	AdCd
BnaA08g02160D	15.9186	8.65615	5.74559	3.33206	4.39785	0.950181	0.902844	0.014665	BnaC03g68600D	8.28549	5.8546	3.8836	4.43167	4.36782	0.941663	0.886729	0.0197186	AT1G50420	AdCd
BnaAnng22300D	63.0374	24.8925	20.4794	11.2439	9.72918	0.959553	0.920741	0.0138754	BnaC03g68840D	21.59	7.51543	1.08291	1.15996	1.47726	0.952366	0.907002	0.0182576	AT1G51360	AdCd
BnaA08g29550D	4.12086	2.68722	2.08211	2.08885	0.649213	0.97783	0.956152	0.0118156	BnaC03g68890D	8.7865	7.52323	3.91237	2.79113	1.99665	0.932508	0.869571	0.0208584	AT1G51310	AdCd
BnaA08g01690D	4.76645	5.36136	1.83255	2.6894	1.62763	0.800413	0.64066	0.0373587	BnaC03g68980D	7.21119	5.89281	3.35164	4.6574	3.84934	0.914198	0.835759	0.0232747	AT1G52080	AdCd
BnaA08g01510D	11.8232	6.78424	4.85987	8.49281	4.88562	0.862232	0.743444	0.0271386	BnaC03g69300D	8.97313	1.82742	1.47111	1.28722	1.51529	0.894858	0.800771	0.026286	AT1G52310	AdCd
BnaA08g01320D	4.42078	3.24178	2.71152	3.42538	1.81669	0.915805	0.838699	0.019144	BnaC03g69370D	3.34759	2.69752	1.68689	2.56668	1.79438	0.886475	0.785839	0.0275703	AT1G53050	AdCd
BnaA08g01270D	25.5643	21.5188	17.9764	21.1026	14.0055	0.922474	0.850958	0.0182265	BnaC03g69500D	40.2923	29.2005	17.9501	22.6705	10.8013	0.98016	0.960713	0.016523	AT1G53210	AdCd
BnaA08g01210D	3.71261	2.37532	1.89071	3.26444	0.395167	0.782457	0.612239	0.040406	BnaC03g69530D	5.33801	2.98682	1.71796	1.7592	1.4306	0.979431	0.959285	0.016523	AT1G53300	AdCd
BnaA08g01170D	17.5225	10.6745	10.7309	7.7439	5.64019	0.962041	0.925523	0.0135576	BnaC03g69560D	10.2142	8.65653	6.60538	4.97093	5.06231	0.929929	0.864769	0.0212786	AT1G53320	AdCd
BnaA08g01020D	6.62299	4.48988	3.23249	2.71107	2.28929	0.986833	0.97384	0.0110834	BnaC03g69890D	10.3407	5.86784	5.96678	4.68274	3.37465	0.965932	0.933024	0.0169757	AT1G53730	AdCd
BnaA08g01010D	15.9824	16.167	8.74917	10.2313	6.71105	0.873409	0.762843	0.0253622	BnaC03g69900D	23.0053	14.1029	7.18217	13.8702	8.61299	0.912336	0.832358	0.0235134	AT1G53790	AdCd
BnaA08g00760D	20.0557	10.9263	8.88166	10.0815	4.86513	0.982648	0.965598	0.0112916	BnaC03g70070D	14.3926	11.7736	9.36867	12.3007	5.53082	0.849588	0.7218	0.0338664	AT1G54270	AdCd
BnaA08g00710D	2.24253	1.33766	1.24584	1.20208	1.21286	0.922796	0.851553	0.0181574	BnaC03g70140D	3.84736	2.10281	2.86708	1.63092	1.86726	0.797761	0.636423	0.0443932	AT1G55090	AdCd
BnaA08g00580D	11.4762	6.60501	2.63768	6.60999	3.62357	0.900403	0.810726	0.0213459	BnaC03g70400D	32.5803	24.7473	6.79099	22.3804	6.72147	0.859833	0.739313	0.0319646	AT1G55270	AdCd
BnaA08g00520D	48.3968	25.5189	12.5768	11.9817	14.8173	0.939676	0.882992	0.0158432	BnaC03g70490D	43.8752	37.8773	17.8509	26.0963	13.798	0.927687	0.860604	0.0216797	AT1G55360	AdCd
BnaA08g00450D	36.5314	30.6658	29.4347	33.498	18.2548	0.78476	0.615848	0.0399993	BnaC03g70570D	42.3255	39.5308	28.8788	27.9662	18.0314	0.921126	0.848474	0.0224206	AT1G55490	AdCd
BnaA08g00410D	1.32632	0.486455	0.430268	0.216463	0.309285	0.92376	0.853332	0.0179798	BnaC03g70670D	1.2775	0.415151	0.692133	0.410455	0.211125	0.887724	0.788054	0.027379	AT1G55610	AdCd
BnaA08g00380D	2060.32	1596.44	1402.77	0.134839	456.572	0.779713	0.607952	0.0408947	BnaC03g70700D	2778.54	1365.4	1247.46	1248.51	949.821	0.957013	0.915874	0.0177587	AT1G55670	AdCd
BnaA08g00200D	2.65778	2.13363	1.88498	0.843878	0.147011	0.871759	0.759964	0.0256066	BnaC03g70910D	9.79303	5.10808	5.85877	2.34579	2.06316	0.909339	0.826898	0.0240125	AT1G55900	AdCd
BnaA08g00190D	30.6011	29.4042	9.00526	13.0113	4.77564	0.893607	0.798533	0.022301	BnaC03g70920D	113.912	34.4725	15.6868	19.8729	38.3651	0.839031	0.703973	0.0359836	AT1G55910	AdCd
BnaA08g00100D	5.30533	3.48205	3.49292	3.60926	0.937681	0.88533	0.78381	0.0236055	BnaC03g71020D	7.32921	3.74464	2.80226	3.18707	2.17074	0.97454	0.949729	0.016523	AT1G56085	AdCd
BnaA08g00070D	5.01242	3.93926	2.27698	2.56254	1.49805	0.976488	0.953528	0.0119904	BnaC03g71060D	1.82192	1.14927	0.64029	0.789709	0.183059	0.99015	0.980398	0.0152686	AT1G56145	AdCd
BnaA08g00050D	6.08828	4.10613	4.08543	4.97951	1.05739	0.806465	0.650386	0.0363468	BnaC03g71090D	7.39992	6.64748	6.61516	4.64025	3.28575	0.817159	0.667749	0.040452	AT1G56180	AdCd
BnaA08g00040D	28.7454	15.329	12.9263	14.3157	8.31668	0.978274	0.95702	0.0117471	BnaC03g71100D	15.0545	7.9227	6.6596	6.9854	4.50297	0.979378	0.959182	0.016523	.	AdCd
BnaA08g00030D	15.4434	6.99275	7.35672	6.1945	5.07116	0.938438	0.880665	0.0159269	BnaC03g71110D	11.0435	10.1102	5.51721	8.27317	4.29256	0.87928	0.773132	0.0285715	.	AdCd
BnaA03g00100D	136.374	80.3563	61.2634	55.8259	40.0397	0.993366	0.986777	0.0102223	BnaC03g71310D	88.0394	65.8608	63.8624	29.488	37.6176	0.849692	0.721977	0.0338517	AT5G01920	AdCd
BnaA03g00070D	4.61341	2.85246	1.02809	2.10236	1.06453	0.957565	0.916931	0.0140791	BnaC03g71330D	5.06794	4.26622	3.69425	3.88119	3.11536	0.988147	0.976434	0.015525	AT5G01950	AdCd
BnaA03g11300D	4.57099	2.74159	2.18334	2.41699	1.26456	0.988968	0.978058	0.0108845	BnaC03g71680D	8.77595	5.23857	4.22705	4.03425	2.1197	0.995066	0.990157	0.0152686	AT5G55600	AdCd
BnaA03g11280D	5.45394	2.52171	1.15086	3.53829	1.76849	0.822371	0.676295	0.0336457	BnaC03g71710D	11.6848	7.88432	6.66995	6.0704	5.74363	0.977281	0.955079	0.016523	AT5G55670	AdCd
BnaA03g17040D	54.1407	13.4845	18.9394	30.4035	15.7089	0.789202	0.62284	0.0392683	BnaC03g72020D	50.6186	49.6997	37.8305	40.6399	29.022	0.885213	0.783602	0.0277822	AT2G37190	AdCd
BnaA03g20510D	2.17115	1.42551	1.19541	1.00665	0.320223	0.969651	0.940224	0.0127892	BnaC03g72710D	18.0324	4.15612	6.42051	11.5627	3.13855	0.776103	0.602336	0.0489525	AT2G43840	AdCd
BnaA03g57080D	17.277	9.95294	5.72705	6.82276	3.62447	0.994574	0.989177	0.0102223	BnaC03g72810D	9.52601	7.71983	6.50864	5.85593	5.40473	0.983369	0.967014	0.016523	.	AdCd
BnaA03g24530D	13.1938	11.1883	4.66404	7.24334	6.17449	0.883509	0.780588	0.0238792	BnaC03g72900D	24.8049	9.46963	10.0957	7.31814	6.35034	0.931761	0.868178	0.0210156	AT4G11150	AdCd
BnaA03g24920D	46.0254	39.2065	30.1825	19.1654	8.67344	0.908764	0.825852	0.0201269	BnaC03g72980D	32.0359	10.2618	17.0803	8.08297	9.26502	0.841419	0.707985	0.0355341	AT4G11960	AdCd
BnaA03g24840D	7.40347	2.60869	2.60794	2.08232	0.441606	0.967311	0.935691	0.0131661	BnaC03g73070D	29.0925	4.55873	1.60416	3.63514	1.72125	0.916049	0.839145	0.023137	AT4G11660	AdCd
BnaA03g31960D	17.2771	13.3974	7.06158	12.4794	4.07419	0.89742	0.805363	0.0218165	BnaC03g73490D	29.0237	11.0291	7.14911	9.88113	8.02614	0.923682	0.853189	0.0220793	AT3G11820	AdCd
BnaA03g31990D	23.8436	12.425	9.64372	11.0628	6.54183	0.980518	0.961415	0.0115195	BnaC03g73530D	15.8219	13.8737	9.03937	6.63077	4.5298	0.930654	0.866118	0.0211264	AT3G11900	AdCd
BnaA03g32020D	60.6646	19.0148	26.3303	7.75516	5.25429	0.91706	0.840998	0.0189875	BnaC03g73560D	62.6938	50.065	39.6989	30.5975	20.6581	0.959045	0.919768	0.0175069	AT3G11940	AdCd
BnaA03g32670D	75.9256	51.4248	39.152	24.7518	30.4731	0.9381	0.880032	0.0159773	BnaC03g73600D	27.64	23.3263	12.6808	10.5273	8.37131	0.942503	0.888313	0.0197186	AT3G13120	AdCd
BnaA03g32620D	24.3834	12.5716	3.28211	12.5513	5.46628	0.904311	0.817778	0.0208144	BnaC03g73640D	13.3828	7.53622	6.38159	6.96291	7.12469	0.895965	0.802754	0.0261743	AT3G13062	AdCd
BnaA03g32560D	4.36623	2.59032	2.55335	2.18345	0.780527	0.957308	0.916438	0.0141021	BnaC03g73710D	4.34703	2.11872	2.16965	1.82532	1.16643	0.963387	0.928114	0.0169757	AT3G12980	AdCd
BnaA03g34950D	220.66	154.421	118.014	113.846	34.9275	0.968991	0.938944	0.012858	BnaC03g73810D	131.796	87.3984	54.6036	66.5658	40.6719	0.991664	0.983398	0.0152686	AT3G18780	AdCd
BnaA03g35310D	3.84555	1.26139	0.464026	1.51127	0.68858	0.907262	0.823125	0.0203776	BnaC03g73930D	24.9352	8.31098	1.55419	7.53118	1.95562	0.944523	0.892124	0.0194408	AT3G19580	AdCd
BnaA03g37710D	18.2835	15.8837	5.38635	7.91869	5.60393	0.909046	0.826365	0.0201124	BnaC03g74220D	28.5929	18.0312	13.8413	10.1708	14.7478	0.885948	0.784904	0.0276654	AT3G25140	AdCd
BnaA03g38040D	16.6028	13.2914	6.53195	7.44301	4.59225	0.963287	0.927923	0.0133816	BnaC03g74310D	12.461	7.66031	4.16323	5.53043	4.93783	0.947734	0.8982	0.0189927	AT2G05320	AdCd
BnaA03g38170D	11.0787	3.65919	3.66739	3.87913	1.93111	0.940197	0.883969	0.0157837	BnaC03g74360D	23.546	2.5418	1.88834	2.02548	1.354	0.900552	0.810994	0.0254191	.	AdCd
BnaA03g38110D	1.32351	0.741834	0.403753	0.812573	0.299956	0.924971	0.855571	0.0178267	BnaC03g74440D	1.1974	1.03743	1.06019	0.859654	0.469892	0.816501	0.666674	0.0405972	AT2G05753	AdCd
BnaA03g38080D	229.035	195.702	43.9398	97.0302	99.4163	0.826904	0.68377	0.0328513	BnaC03g74470D	126.224	113.477	37.4971	40.9746	40.5374	0.883793	0.781091	0.0279457	AT2G05620	AdCd
BnaA06g25740D	6.10361	2.46129	1.56625	1.67078	1.41454	0.951094	0.90458	0.0145552	BnaC03g74530D	8.24361	6.07502	5.87149	5.62864	4.07299	0.972234	0.94524	0.016523	AT2G17580	AdCd
BnaA06g25100D	1.39734	0.471913	0.176235	0.402435	0.160409	0.951214	0.904808	0.0145552	BnaC03g74580D	1.66601	0.440101	0.463272	0.180704	0.625951	0.791077	0.625803	0.0457946	AT2G18880	AdCd
BnaA06g25110D	11.3805	9.15518	3.83093	9.3419	4.12491	0.801991	0.64319	0.0370875	BnaC03g74590D	12.9643	11.5351	4.91326	9.74358	5.91557	0.824821	0.68033	0.0388636	AT2G18750	AdCd
BnaA06g24280D	2.48322	1.09861	1.479	0.178974	0.055887	0.876707	0.768616	0.0249052	BnaC03g74630D	3.60834	0.857268	0.571284	1.02899	0.820233	0.87856	0.771867	0.0286648	AT5G65380	AdCd
BnaA06g38990D	4.25029	2.30414	1.77352	1.73863	0.994422	0.993202	0.98645	0.0102223	BnaC03g74930D	3.18189	1.82172	1.24806	1.35228	0.865599	0.992977	0.986003	0.0152686	AT3G44330	AdCd
BnaA06g18950D	83.5086	48.4753	34.8179	42.4657	31.6488	0.971065	0.942967	0.0127161	BnaC03g75260D	44.6879	28.4402	18.3863	16.7873	11.8547	0.993963	0.987962	0.0152686	AT3G48750	AdCd
BnaA08g19040D	1.97081	1.38963	1.78838	0.913367	0.518388	0.775055	0.60071	0.0417538	BnaC03g75780D	2.60981	1.39284	1.61696	1.62017	0.597849	0.899244	0.808641	0.0256038	AT1G24310	AdCd
BnaA08g17700D	17.341	17.2324	4.97912	7.83436	3.67543	0.871631	0.75974	0.0256066	BnaC03g76030D	22.0017	8.67308	10.376	8.79648	8.99186	0.865244	0.748647	0.0310226	AT1G29790	AdCd
BnaA08g17430D	104.901	49.9113	22.9385	63.861	20.0139	0.8908	0.793525	0.0227295	BnaC03g76150D	21.6215	9.90455	12.6494	10.8896	11.6577	0.798316	0.637309	0.0442766	.	AdCd
BnaA08g16330D	1.6157	1.82612	0.573072	0.962047	0.186979	0.81484	0.663964	0.0349015	BnaC03g76330D	5.94766	3.69562	3.53905	3.55668	1.97975	0.967607	0.936264	0.0168688	AT4G39690	AdCd
BnaA08g16450D	7.59903	7.62695	4.6073	5.33392	3.31778	0.876167	0.767668	0.0249555	BnaC03g76410D	26.1092	14.5091	13.8643	11.5131	8.48524	0.974749	0.950135	0.016523	.	AdCd
BnaA08g14850D	6.37714	4.35472	2.18675	1.66457	1.53808	0.965644	0.932469	0.0132691	BnaC03g76880D	9.20443	4.78026	4.27357	3.58962	2.43545	0.980242	0.960875	0.016523	AT4G35890	AdCd
BnaA08g14860D	5.5572	3.73071	1.34141	1.01348	0.624841	0.967767	0.936572	0.0130962	BnaC03g76890D	6.65567	3.84947	3.25104	2.96826	2.33843	0.983947	0.968153	0.016523	AT4G35870	AdCd
BnaAnng27210D	6.84627	6.46804	3.4067	4.70096	4.08133	0.840714	0.706801	0.030554	BnaC03g76900D	11.0008	9.42602	8.47971	8.21317	6.42853	0.971212	0.943253	0.0165514	AT4G19900	AdCd
BnaA08g30510D	28.6761	26.1944	9.20119	10.9177	7.05274	0.90678	0.822251	0.0204596	BnaC03g76940D	35.1328	35.202	13.3323	23.1998	15.3297	0.820965	0.673983	0.039732	AT4G19960	AdCd
BnaA08g11330D	13.2547	8.36751	7.24582	7.58139	8.99273	0.802651	0.644248	0.0369693	BnaC03g77050D	2.25458	1.19683	0	0.40749	0.56622	0.88692	0.786628	0.0274998	.	AdCd
BnaA08g11640D	14.1716	11.9691	6.22149	5.02196	3.22274	0.943896	0.89094	0.0154724	BnaC03g77170D	39.3127	22.533	11.7431	16.2029	15.1802	0.935427	0.875024	0.0205896	AT4G34050	AdCd
BnaA08g11610D	222.798	170.164	93.3377	86.3201	44.4294	0.975662	0.951916	0.0120794	BnaC03g77220D	169.875	178.309	82.1433	138.807	75.8758	0.776523	0.602988	0.0488972	AT4G34110	AdCd
BnaA08g13450D	6.42358	3.48712	3.95953	2.31344	1.88737	0.926384	0.858188	0.0176225	BnaC03g77660D	6.09581	3.1398	1.86207	1.01756	1.00537	0.971468	0.943751	0.0165293	AT4G29360	AdCd
BnaA08g02020D	15.4733	4.82034	2.16731	4.86286	1.02758	0.953326	0.90883	0.0143777	BnaC03g77720D	37.3371	7.38893	13.6334	10.3601	5.89511	0.876553	0.768345	0.0290373	AT1G51090	AdCd
BnaA08g01940D	3.40855	3.31088	2.59647	2.42319	0.695998	0.818426	0.669821	0.034289	BnaC03g77850D	4.24627	2.66188	2.39903	2.4638	1.82922	0.981395	0.963136	0.016523	AT1G51580	AdCd
BnaA08g01930D	4.21992	2.48688	2.6859	2.57942	2.06515	0.929669	0.864284	0.0170909	BnaC03g77860D	9.2412	2.74568	2.17945	4.22261	1.71517	0.894505	0.80014	0.026361	AT1G51590	AdCd
BnaA08g01860D	23.7624	13.7749	4.68138	8.24385	7.68509	0.927996	0.861177	0.0173329	BnaC03g77890D	27.4581	16.0736	7.62134	12.4633	7.49377	0.967106	0.935294	0.0169557	AT1G51660	AdCd
BnaA08g01830D	63.0256	50.8894	10.9488	29.3122	17.5919	0.891975	0.795619	0.0225399	BnaC03g77910D	126.051	24.1364	13.9421	30.407	17.5509	0.896271	0.803302	0.0260949	AT1G51700	AdCd
BnaA08g01750D	5.8265	4.66117	3.70683	3.87249	2.61335	0.984047	0.968348	0.0112916	BnaC03g78020D	7.74011	4.21371	5.07353	3.51464	4.26018	0.824898	0.680457	0.0388626	AT1G51980	AdCd
BnaA05g00120D	10.2066	6.36608	6.62334	5.13948	3.79136	0.957909	0.917589	0.0140417	BnaC04g00010D	7.87071	5.36801	3.19323	4.58666	2.13898	0.971469	0.943752	0.0165293	AT2G47960	AdCd
BnaA05g00230D	1.77075	1.4733	0.260181	0.421154	0.56925	0.857369	0.735081	0.0278803	BnaC04g00120D	2.52656	1.80545	0.71856	0.605036	0.438584	0.962336	0.92609	0.0169757	AT2G47760	AdCd
BnaA05g00600D	10.5106	8.74264	5.69912	4.34381	4.07524	0.942	0.887365	0.0156252	BnaC04g00290D	13.273	8.57977	7.94044	7.39594	6.95639	0.961823	0.925104	0.0170112	AT2G47330	AdCd
BnaA05g00610D	7.29054	6.92517	3.45765	0.344902	0	0.856043	0.73281	0.0281294	BnaC04g00300D	9.86983	3.61898	3.01722	4.88645	0.85295	0.931179	0.867094	0.0211045	AT2G47270	AdCd
BnaA05g00780D	48.1801	31.2236	14.5545	22.3466	20.1155	0.924883	0.855408	0.0178345	BnaC04g00420D	36.8415	33.7264	17.9517	19.3336	18.3017	0.896438	0.8036	0.0260541	AT2G47070	AdCd
BnaA05g00790D	6.62634	4.34925	2.49617	2.7863	3.8717	0.829886	0.68871	0.0323979	BnaC04g00430D	2.1764	2.23805	1.31675	1.6242	0.686466	0.840384	0.706245	0.03576	AT2G47060	AdCd
BnaA05g01000D	8.92891	6.66719	3.8511	4.69742	3.39657	0.976036	0.952646	0.0120794	BnaC04g00560D	4.5831	2.22264	2.59038	2.25892	1.84379	0.912577	0.832797	0.0234835	AT2G46900	AdCd
BnaA05g01030D	14.9041	4.45542	2.18791	3.49041	1.99535	0.941733	0.88686	0.0156252	BnaC04g00580D	1.75523	0.826113	0.778663	0.821231	0.767483	0.902598	0.814684	0.0250462	AT2G46870	AdCd
BnaA05g01240D	7.44411	4.17026	3.23603	2.81604	2.09147	0.988431	0.976995	0.0110475	BnaC04g00800D	15.057	3.54499	1.82935	3.30686	1.51844	0.929662	0.864272	0.021301	AT2G46620	AdCd
BnaA05g01630D	15.1765	12.9433	9.06628	5.61295	7.67338	0.867204	0.752043	0.0262938	BnaC04g00900D	9.43845	7.29547	4.35818	7.24378	5.78811	0.812044	0.659415	0.0415192	AT2G46170	AdCd
BnaA05g01600D	3.84164	1.95968	2.13133	2.25352	1.97596	0.866833	0.7514	0.0263533	BnaC04g00920D	113.699	37.8367	40.5582	35.0887	41.3145	0.861175	0.741623	0.0317467	.	AdCd
BnaA05g01620D	1.87357	0.368099	0.144662	0.895259	0.449487	0.787035	0.619424	0.0396703	BnaC04g00940D	13.4855	13.0862	5.07249	8.77885	3.43855	0.864197	0.746836	0.031227	AT2G46200	AdCd
BnaA05g01390D	14.5655	16.7883	5.28544	5.30535	1.01251	0.827611	0.684941	0.0327577	BnaC04g01240D	18.347	9.17191	6.66688	9.63927	10.5685	0.779429	0.607509	0.0482539	AT2G46420	AdCd
BnaA05g01380D	27.2729	18.0022	6.7531	6.3429	4.27949	0.971495	0.943803	0.0127161	BnaC04g01250D	50.1677	4.6493	6.41865	8.15407	8.91556	0.840674	0.706733	0.0357044	AT2G46450	AdCd
BnaA05g01720D	4.67978	0.519305	0.096395	0.60329	0.71979	0.856344	0.733325	0.0280705	BnaC04g01370D	2.2394	0.631849	0.291874	0.757135	0.467707	0.892444	0.796457	0.0267324	AT2G40490	AdCd
BnaA05g01880D	23.8834	18.8051	14.0386	6.05119	12.0058	0.817055	0.667578	0.0344847	BnaC04g01590D	24.6143	14.9649	20.2365	15.571	10.0552	0.816685	0.666974	0.0405639	AT2G40830	AdCd
BnaA05g01990D	3.92692	1.36591	1.27344	0.144851	0.338076	0.935448	0.875063	0.0163118	BnaC04g01630D	4.08915	4.32176	0.757961	1.56437	0.911847	0.825953	0.682199	0.0386759	AT2G41130	AdCd
BnaA05g02000D	7.89268	5.65677	2.61609	4.26619	2.95763	0.941691	0.886781	0.0156252	BnaC04g01640D	6.75446	3.82305	2.77768	3.20976	2.87868	0.949028	0.900655	0.0187149	AT2G41140	AdCd
BnaA05g02020D	2.54025	2.44046	0.268912	1.53873	0.248881	0.826457	0.683032	0.0329176	BnaC04g01660D	3.55398	2.92732	1.17823	1.4161	1.45283	0.901673	0.813013	0.0252037	AT2G41160	AdCd
BnaA05g02040D	30.5602	20.5614	20.218	20.7282	12.7416	0.952759	0.90775	0.0144255	BnaC04g01680D	7.47026	0.93865	1.06512	2.57078	1.78839	0.802439	0.643908	0.0434849	AT2G41180	AdCd
BnaA05g02180D	183.775	135.314	25.5937	42.6809	42.873	0.913709	0.834863	0.0194458	BnaC04g01850D	112.404	52.8732	32.1196	46.34	38.3212	0.929708	0.864356	0.0212956	AT2G41410	AdCd
BnaA05g02250D	1.82194	1.09579	0.813191	0.845002	0.609475	0.992486	0.985028	0.0103075	BnaC04g01940D	1.40407	0.789233	0.758087	0.908344	0.660149	0.913226	0.833982	0.0233966	AT2G41520	AdCd
BnaA05g02260D	7.82695	7.21833	5.11022	1.46519	1.45216	0.834823	0.696929	0.0315165	BnaC04g01950D	12.9071	6.09089	4.50211	5.35965	3.04099	0.97463	0.949904	0.016523	AT2G41530	AdCd
BnaA05g02360D	8.25556	4.77484	5.32922	2.89449	2.54297	0.915474	0.838093	0.0191809	BnaC04g02050D	12.9462	7.82808	7.64522	8.86094	6.61706	0.915943	0.838951	0.023137	AT2G41720	AdCd
BnaA05g02390D	4.0713	2.19261	1.03963	1.087	1.08431	0.959967	0.921536	0.0137909	BnaC04g02110D	5.39855	3.3042	1.98545	2.86048	2.32234	0.939171	0.882043	0.0201587	AT2G41740	AdCd
BnaA05g02410D	2.84913	2.24837	1.40911	0.906169	1.02747	0.929837	0.864596	0.0170661	BnaC04g02130D	5.36807	3.59107	3.30002	3.31055	2.144	0.981587	0.963513	0.016523	AT2G41770	AdCd
BnaA05g02420D	5.79483	5.43409	4.18322	3.8356	1.97148	0.887653	0.787928	0.0232625	BnaC04g02150D	6.29869	5.46678	2.89489	4.03789	3.15321	0.906531	0.821799	0.0244284	AT2G41790	AdCd
BnaA05g02460D	4.19956	1.83024	0.667593	0.619345	1.20907	0.901268	0.812285	0.0212368	BnaC04g02190D	3.34837	0.624429	0.743905	0.291488	0.643892	0.870051	0.756988	0.0301506	AT2G41820	AdCd
BnaA05g02670D	147.922	84.309	62.886	40.2784	21.3549	0.986377	0.97294	0.0110834	BnaC04g02510D	79.2532	47.612	46.0964	46.1571	28.7633	0.970154	0.9412	0.0166441	AT2G42190	AdCd
BnaA05g02690D	100.396	51.8289	41.7648	38.9183	23.5401	0.988065	0.976273	0.0110553	BnaC04g02530D	69.1473	49.8439	39.9359	41.4464	24.8923	0.990436	0.980964	0.0152686	AT2G42210	AdCd
BnaA05g02700D	3.66531	2.7488	2.49634	1.15502	0.0461617	0.886138	0.78524	0.0235139	BnaC04g02540D	6.30094	5.39451	4.32033	4.30476	2.39297	0.936323	0.876701	0.0204912	AT2G42230	AdCd
BnaA05g02740D	49.324	25.221	6.82003	28.1658	14.2217	0.861181	0.741633	0.0272809	BnaC04g02600D	26.5333	10.7536	12.1501	18.1307	8.39498	0.820391	0.673041	0.0398494	AT2G42310	AdCd
BnaAnng32660D	14.7408	10.9183	7.27292	8.0645	6.56857	0.983436	0.967146	0.0112916	BnaC04g02740D	30.2429	15.2251	8.94311	16.6622	9.00482	0.925173	0.855944	0.0219267	AT2G43130	AdCd
BnaA05g03270D	28.4035	17.5881	7.68016	6.20282	8.49993	0.936818	0.877627	0.0161468	BnaC04g02880D	165.554	55.815	19.4162	37.2239	19.2465	0.953595	0.909344	0.0181852	AT2G43340	AdCd
BnaA05g03310D	9.53421	4.05555	3.46666	2.9619	3.73283	0.891428	0.794644	0.0226212	BnaC04g02920D	7.1297	5.75666	2.05463	3.67767	1.67227	0.932455	0.869472	0.0208584	AT2G43410	AdCd
BnaA05g03370D	1.82716	1.32221	0.731768	0.93258	0.653678	0.976155	0.952878	0.0120794	BnaC04g02970D	1.69321	0.577892	0.569247	0.892566	0.202193	0.906229	0.821251	0.024477	AT2G43490	AdCd
BnaA05g03490D	52.0881	26.058	13.9006	12.6565	13.444	0.957425	0.916663	0.0140973	BnaC04g03030D	51.1414	42.2714	35.4935	31.1273	25.2761	0.975418	0.951441	0.016523	AT2G43710	AdCd
BnaA05g03520D	18.1637	17.8729	10.7564	8.08383	5.17293	0.884255	0.781907	0.0237706	BnaC04g03050D	26.8851	17.2915	20.2248	13.5163	12.2222	0.887581	0.7878	0.0274009	AT2G43750	AdCd
BnaA05g03640D	5.38393	5.80265	4.30031	2.14914	1.36352	0.775237	0.600993	0.0417241	BnaC04g03220D	13.8952	6.81131	3.67415	5.8318	4.58602	0.933405	0.871244	0.0207862	AT2G43945	AdCd
BnaA05g03650D	19.4272	12.0482	15.7875	11.5088	5.7433	0.833687	0.695033	0.0317165	BnaC04g03230D	22.9749	9.40359	12.2424	7.77761	4.47412	0.925023	0.855667	0.0219367	AT2G43970	AdCd
BnaA05g03660D	1.84508	1.51744	1.2198	0.811286	0.774357	0.926783	0.858926	0.0175714	BnaC04g03250D	2.33055	0.665547	0.868449	0.398212	0.612836	0.872935	0.762015	0.0296304	AT2G43980	AdCd
BnaA05g03670D	3.03026	1.82645	1.14764	0.735453	0.476732	0.984535	0.969309	0.0112916	BnaC04g03260D	2.26932	2.46138	1.44196	1.79569	1.29794	0.789595	0.623461	0.0461091	AT2G43990	AdCd
BnaA05g03700D	8.44595	4.66495	6.17486	3.78095	3.14039	0.863897	0.746319	0.0268462	BnaC04g03290D	7.53466	4.10933	4.26568	3.12039	1.63227	0.961968	0.925383	0.0169757	AT2G44020	AdCd
BnaA05g03730D	26.9939	21.4722	20.3652	11.4748	4.51599	0.872643	0.761506	0.0254889	BnaC04g03320D	30.8894	8.08585	6.12777	5.86026	3.72578	0.937288	0.87851	0.0203811	AT2G44090	AdCd
BnaA05g04070D	4.18626	2.3158	1.65467	0.840718	0.988333	0.958072	0.917902	0.0140323	BnaC04g03810D	11.7853	3.31165	1.48242	3.62699	1.85036	0.917555	0.841908	0.0228882	AT2G44500	AdCd
BnaA05g04090D	8.54493	6.3303	3.7363	2.41772	2.80631	0.940425	0.884399	0.0157531	BnaC04g03830D	11.1589	9.18701	4.83333	6.64369	3.18485	0.947903	0.89852	0.0189628	AT2G44525	AdCd
BnaA05g04460D	4.25203	2.26581	1.62034	2.15645	1.77651	0.929902	0.864718	0.0170661	BnaC04g03880D	1.54984	1.49849	0.602567	0.995514	0.546542	0.861331	0.741891	0.0317139	AT2G44950	AdCd
BnaA05g04470D	13.1985	9.96057	6.12282	4.38823	4.35994	0.953855	0.90984	0.0143339	BnaC04g03890D	5.89802	5.70471	3.99357	4.70304	2.14606	0.849287	0.721288	0.033931	AT2G44970	AdCd
BnaA05g04490D	2.45793	1.1313	1.38404	1.31088	1.02123	0.885361	0.783865	0.0236055	BnaC04g03910D	6.97715	3.01864	3.8289	3.27301	1.54241	0.922063	0.850201	0.0222631	AT2G45000	AdCd
BnaA05g04540D	25.5484	12.2502	8.0675	6.29061	13.3238	0.789439	0.623214	0.0392325	BnaC04g03960D	57.1795	22.0612	30.4839	32.3637	26.8947	0.784331	0.615176	0.047185	AT2G45070	AdCd
BnaA05g04650D	19.9113	20.4141	13.5663	12.5209	9.84482	0.867014	0.751713	0.0263168	BnaC04g04130D	20.5278	14.1086	10.6988	11.7552	9.59069	0.987185	0.974534	0.015525	AT2G45260	AdCd
BnaA05g04880D	3.02421	1.53409	1.22063	1.4774	1.00461	0.960201	0.921986	0.0137561	BnaC04g04220D	4.78594	3.91119	2.39228	2.38097	1.92806	0.96606	0.933272	0.0169757	AT2G45460	AdCd
BnaA05g04940D	7.47987	4.6839	5.28159	3.51018	2.49099	0.918896	0.84437	0.01874	BnaC04g04280D	15.6446	2.49535	5.56574	3.19967	2.49984	0.858157	0.736434	0.0323182	AT2G45540	AdCd
BnaA05g04950D	5.59416	0	0.148318	0.308374	0.629148	0.832432	0.692943	0.0319108	BnaC04g04290D	8.39899	0	4.14674	0	0	0.773142	0.597748	0.0495569	.	AdCd
BnaA05g05020D	12.9983	3.16507	1.92237	2.64009	3.56944	0.8582	0.736507	0.0277474	BnaC04g04400D	5.16406	2.51548	1.22114	1.42962	0.601854	0.991463	0.982998	0.0152686	AT2G45680	AdCd
BnaA05g05060D	6.84469	4.39292	3.23341	2.45458	1.74182	0.988818	0.977762	0.0109839	BnaC04g04450D	40.1442	8.41725	8.789	6.48363	7.48865	0.889854	0.791841	0.0271443	AT2G45740	AdCd
BnaA05g05080D	2.87569	1.35742	1.19504	0.912287	0.972124	0.939187	0.882073	0.0158984	BnaC04g04470D	3.49467	0.958376	1.81322	1.34285	0.446591	0.868934	0.755046	0.0303386	.	AdCd
BnaA05g05200D	9.6495	6.12454	3.95049	5.84581	3.34495	0.959552	0.92074	0.0138754	BnaC04g04610D	16.9693	9.90145	5.80453	7.0579	5.63036	0.97234	0.945445	0.016523	AT2G45920	AdCd
BnaA05g05220D	1.31637	0.168022	0.0667165	0.393676	0.29644	0.810863	0.657499	0.0355729	BnaC04g04630D	1.46083	1.42116	0.748646	0.929237	0.499676	0.892489	0.796537	0.0267209	AT2G45950	AdCd
BnaA05g05330D	3.26306	2.65848	2.24308	1.68285	0.93948	0.931845	0.868336	0.0167777	BnaC04g04730D	5.44313	3.00753	2.82836	3.33373	1.86387	0.947061	0.896925	0.0189927	AT2G46060	AdCd
BnaA05g05350D	15.1876	14.2336	13.0695	8.1183	9.16661	0.777787	0.604953	0.0412347	BnaC04g04750D	39.8401	28.9207	14.9225	32.8131	13.494	0.819906	0.672246	0.0399473	AT2G46080	AdCd
BnaA05g05400D	19.7488	18.6455	14.2195	11.0079	5.10124	0.875154	0.765895	0.0250583	BnaC04g04800D	49.8166	31.0932	22.9234	32.9787	18.5655	0.942218	0.887775	0.0197186	AT2G40380	AdCd
BnaA05g04170D	4.76435	3.25887	2.03289	1.33578	1.01775	0.9742	0.949065	0.012411	BnaC04g04990D	2.84644	0.629169	0.294708	0.250435	0.087533	0.946399	0.895671	0.0190619	AT2G44600	AdCd
BnaA05g04230D	5.55933	3.52067	1.78157	1.17109	1.7489	0.932854	0.870216	0.0166401	BnaC04g05080D	4.3693	2.03335	1.52202	1.17716	0.808069	0.979817	0.960041	0.016523	AT2G44680	AdCd
BnaA05g04310D	44.5167	23.2734	23.8396	12.6688	11.3163	0.942926	0.889109	0.015555	BnaC04g05180D	46.5366	28.3867	28.5225	24.1088	17.1335	0.970305	0.941491	0.016607	AT2G44760	AdCd
BnaA05g05570D	5.24015	2.43043	2.06349	0.98372	0.978734	0.957338	0.916496	0.0141021	BnaC04g05350D	5.42624	3.74916	3.35099	2.33413	2.41106	0.949769	0.90206	0.0187147	AT2G40070	AdCd
BnaA05g05640D	2.86666	1.18415	1.04586	0.898007	0.48112	0.971419	0.943654	0.0127161	BnaC04g05420D	27.3774	20.899	11.2681	14.317	10.5687	0.964948	0.931124	0.0169757	AT2G39950	AdCd
BnaA05g05650D	14.1535	13.4099	6.61186	6.23425	4.71829	0.902906	0.815239	0.0209803	BnaC04g05430D	13.1456	6.96817	6.39058	6.84554	5.93263	0.930708	0.866218	0.0211263	AT2G39940	AdCd
BnaA05g05830D	4.91029	2.5292	1.40783	3.07097	1.0504	0.906454	0.821658	0.0205004	BnaC04g05690D	9.07381	5.07977	3.27281	4.79291	2.42288	0.97056	0.941987	0.0165998	AT2G39750	AdCd
BnaA05g05840D	327.848	166.534	26.0363	25.6599	69.2802	0.914322	0.835984	0.0193552	BnaC04g05700D	247.874	95.9466	45.565	19.5288	81.7448	0.855779	0.732357	0.0327514	AT2G39730	AdCd
BnaA05g05850D	5.28357	4.37275	2.13731	1.85061	0.844536	0.951889	0.906093	0.0144857	BnaC04g05710D	8.96505	4.60142	1.97974	3.81155	2.96117	0.923053	0.852026	0.0221476	AT2G39720	AdCd
BnaA05g34640D	6.58681	2.38672	2.58501	3.17766	1.86351	0.899782	0.809608	0.0214484	BnaC04g06010D	10.9802	7.09156	4.73721	6.49261	2.58893	0.970304	0.941489	0.016607	AT2G39480	AdCd
BnaA05g34570D	1.06834	0.680711	0.601377	0	0.311097	0.811866	0.659127	0.0354153	BnaC04g06130D	2.41044	0	0	0.11813	0.173403	0.851401	0.724884	0.0335793	AT2G39440	AdCd
BnaA05g06000D	28.5446	12.436	11.1861	12.5343	8.52831	0.944859	0.892759	0.0153583	BnaC04g06220D	13.7588	10.2847	4.22891	9.95847	2.70809	0.873994	0.763866	0.0294654	AT2G39340	AdCd
BnaA05g06060D	4.9347	3.14702	2.85771	1.57751	2.63985	0.839222	0.704293	0.0307774	BnaC04g06270D	8.18311	3.49288	3.12587	3.56118	2.59408	0.934578	0.873436	0.0206659	.	AdCd
BnaA05g06170D	15.0979	7.40484	8.28234	4.97144	4.79397	0.925595	0.856726	0.0177667	BnaC04g06440D	13.3314	8.08409	4.95932	4.95982	3.78231	0.988433	0.977001	0.015525	AT2G38970	AdCd
BnaA05g06180D	2.93	2.21667	1.83963	1.18477	0.785037	0.945921	0.894767	0.0153282	BnaC04g06450D	3.62895	3.91488	0.891863	2.75218	0.383574	0.775044	0.600694	0.0491454	AT2G38960	AdCd
BnaA05g06190D	8.25765	4.36232	2.49106	2.48936	1.82384	0.983519	0.967309	0.0112916	BnaC04g06460D	5.46505	4.09621	3.44174	4.24934	2.41809	0.925004	0.855633	0.0219367	AT2G38950	AdCd
BnaA05g06260D	1.56523	1.6468	0.303001	0.822737	0.217694	0.830774	0.690186	0.0322432	BnaC04g06490D	2.56854	2.25354	1.02696	1.47147	0.876826	0.923434	0.852731	0.0220812	AT2G38880	AdCd
BnaA05g06360D	23.1122	12.6231	12.8357	7.49986	8.4415	0.924692	0.855056	0.0178662	BnaC04g06620D	17.4845	10.4101	10.7935	11.5286	4.5785	0.914441	0.836203	0.0232538	AT2G38770	AdCd
BnaA05g06370D	12.5752	10.751	8.96325	3.86197	5.5313	0.820857	0.673806	0.033872	BnaC04g06630D	16.6692	3.48398	4.80241	3.80244	2.57001	0.89859	0.807464	0.0257018	.	AdCd
BnaA05g06410D	5.45328	3.62195	2.63238	3.3374	2.21203	0.976563	0.953676	0.0119904	BnaC04g06670D	5.55312	3.20912	3.24126	2.04072	3.05666	0.833026	0.693932	0.0372517	AT2G38650	AdCd
BnaA05g34820D	2.40123	2.41109	1.22886	0.79659	0.389244	0.873907	0.763713	0.0252788	BnaC04g06680D	16.8651	11.5586	6.76945	11.6229	4.84811	0.922197	0.850447	0.0222631	AT2G38640	AdCd
BnaA05g34790D	18.6593	10.6471	6.59112	7.70307	5.43572	0.984368	0.968981	0.0112916	BnaC04g06710D	14.8244	11.7822	7.24528	11.3767	5.99582	0.896758	0.804175	0.0259804	AT2G38560	AdCd
BnaAnng13190D	15.9679	7.79195	6.91321	11.0884	8.13766	0.781578	0.610864	0.0405711	BnaC04g07020D	25.1378	17.6408	7.99901	13.7988	9.36897	0.936109	0.8763	0.0204912	.	AdCd
BnaA05g06430D	1.3377	0.542386	0.377169	0.542144	0.638056	0.808869	0.654269	0.0358835	BnaC04g07070D	3.72541	2.4131	1.69501	2.10466	1.44598	0.982526	0.965357	0.016523	.	AdCd
BnaA05g06460D	3.06994	1.26996	1.53181	1.57813	1.21554	0.87292	0.761989	0.0254454	BnaC04g07110D	5.79507	3.97417	3.83778	3.74296	1.87325	0.944513	0.892105	0.0194408	AT2G38280	AdCd
BnaA05g06610D	1.22411	0.489062	0.579893	0.236657	0.418819	0.86159	0.742338	0.0272465	BnaC04g07220D	1.2624	0.621328	0.512382	0.756074	0.225876	0.928425	0.861972	0.0215287	AT2G38080	AdCd
BnaA05g06620D	32.4302	19.5012	25.843	15.9794	15.5242	0.814719	0.663767	0.0349175	BnaC04g07230D	34.3495	29.9806	20.5891	28.5102	11.6857	0.854197	0.729652	0.0330676	AT2G38040	AdCd
BnaA05g06760D	4.83268	1.16463	0.698034	1.67614	0.932711	0.883099	0.779865	0.0239498	BnaC04g07630D	8.62618	5.52439	4.36398	3.9827	3.29225	0.99063	0.981348	0.0152686	AT2G37860	AdCd
BnaA05g06820D	48.2716	30.0886	18.2392	20.8006	13.4292	0.993346	0.986736	0.0102223	BnaC04g07660D	124.558	39.2868	24.0626	33.5781	24.9312	0.927552	0.860352	0.0216938	AT2G37710	AdCd
BnaA05g06890D	57.8779	23.7785	22.2188	11.9306	8.95711	0.959435	0.920515	0.01388	BnaC04g07760D	32.8661	15.6238	16.3232	14.452	13.861	0.911146	0.830187	0.0237163	AT2G37630	AdCd
BnaA05g07030D	28.3122	14.6266	12.1869	10.9027	6.95932	0.985687	0.97158	0.0111856	BnaC04g07840D	42.4383	36.9152	16.6592	30.7577	10.7759	0.874249	0.764311	0.029424	AT2G37480	AdCd
BnaA05g07080D	2.65233	1.4826	1.70381	0.348378	0.7123	0.839759	0.705196	0.030689	BnaC04g07890D	6.20518	1.96595	3.21295	1.90024	1.22861	0.884003	0.781462	0.0279219	.	AdCd
BnaA05g07100D	50.5768	22.3625	13.9432	16.0265	11.0666	0.968496	0.937985	0.012963	BnaC04g07900D	89.9052	74.1946	47.3445	55.0544	20.2958	0.943097	0.889432	0.0196331	AT2G37410	AdCd
BnaA05g07350D	5.54082	3.91653	1.18036	0.763921	2.21393	0.84043	0.706322	0.0305881	BnaC04g08160D	12.4244	11.8172	4.37235	6.05066	5.48907	0.850319	0.723043	0.033757	AT2G37080	AdCd
BnaA05g07370D	6.62885	3.4257	1.86331	1.21789	2.14957	0.916574	0.840108	0.0190433	BnaC04g08190D	9.39559	6.04322	5.15522	3.89092	5.50665	0.856112	0.732928	0.0326806	AT2G37040	AdCd
BnaA05g07380D	14.4004	7.83259	4.69716	3.40341	3.01581	0.977626	0.955752	0.0118156	BnaC04g08200D	12.8415	6.12176	5.39834	4.78366	2.86769	0.97841	0.957286	0.016523	AT2G37035	AdCd
BnaA05g07560D	4.84906	2.94627	2.81589	1.85867	1.64896	0.957811	0.917401	0.0140536	BnaC04g08410D	6.35325	3.94591	3.35828	2.95851	2.16321	0.992161	0.984383	0.0152686	AT2G36850	AdCd
BnaA05g07620D	1.9608	0.61232	0.108127	0.606599	0.601987	0.83994	0.7055	0.0306643	BnaC04g08510D	1.47606	1.09364	0.681501	0.983754	0.420133	0.947705	0.898146	0.0189927	AT2G36740	AdCd
BnaA05g07700D	1.09581	0.919189	0.242487	0.561385	0.384884	0.875546	0.766581	0.0250236	BnaC04g08620D	1.81954	0.275351	0.0571555	0.389429	0.518544	0.796627	0.634614	0.0446201	AT2G36670	AdCd
BnaA05g07810D	4.90963	2.4382	2.21727	2.18695	2.19429	0.912557	0.83276	0.0195938	BnaC04g08830D	4.56278	4.64888	2.77426	3.75534	2.01733	0.819605	0.671753	0.0399968	AT2G36485	AdCd
BnaA05g07960D	6.45167	3.67447	1.28323	0.714821	2.18956	0.877257	0.76958	0.0248307	BnaC04g08960D	8.44566	7.43095	3.74491	3.64433	3.79781	0.900316	0.810568	0.0254606	AT2G36330	AdCd
BnaA05g08000D	35.919	22.0829	13.0434	16.5082	13.1173	0.969857	0.940623	0.0127421	BnaC04g09010D	37.0821	31.0721	11.9152	18.9874	11.7083	0.923424	0.852712	0.0220812	AT2G36300	AdCd
BnaA05g08010D	5.95045	6.4015	4.3057	3.11203	1.80378	0.819183	0.671061	0.034153	BnaC04g09020D	10.743	7.71408	3.12094	2.02469	2.89748	0.925798	0.857102	0.0218568	AT2G36290	AdCd
BnaA05g08250D	9.94702	3.27519	0.871139	6.05114	1.75018	0.814174	0.662879	0.0350067	BnaC04g09270D	12.2684	7.09891	5.79324	6.06837	3.47168	0.990914	0.981911	0.0152686	AT2G35880	AdCd
BnaA05g08310D	39.7871	33.9181	11.8475	8.00993	6.86577	0.914712	0.836699	0.0192997	BnaC04g09330D	23.9115	12.3533	13.2262	13.4078	10.261	0.921815	0.849742	0.0223165	AT2G35940	AdCd
BnaA05g08340D	5.79181	3.24686	1.75421	3.41885	1.97417	0.914193	0.835748	0.0193607	BnaC04g09400D	6.45392	3.89867	1.1147	2.07072	0.98782	0.971305	0.943433	0.0165514	AT2G35680	AdCd
BnaA05g08430D	2.55019	1.94914	1.32279	0.681156	0.531301	0.939671	0.882983	0.0158432	BnaC04g09540D	5.37101	2.68454	3.39805	1.96114	1.99658	0.881108	0.776351	0.0283697	AT2G35610	AdCd
BnaA05g08530D	3.30623	1.2359	1.55422	0.475178	0.91733	0.869459	0.75596	0.025903	BnaC04g09610D	2.72548	0	0	0.0593894	0.126883	0.861793	0.742687	0.0316066	AT2G35510	AdCd
BnaA05g08570D	17.0958	18.756	5.43396	5.0324	5.0962	0.805423	0.648706	0.0365258	BnaC04g09660D	41.5686	27.7907	8.48602	18.5596	9.93148	0.945939	0.894801	0.019139	AT2G35470	AdCd
BnaA05g08590D	2.96164	1.33746	0.867221	1.05154	0.99974	0.929052	0.863137	0.0171938	BnaC04g09690D	3.66903	2.97534	1.17715	0.852982	0.840735	0.92524	0.856069	0.0219267	AT2G35430	AdCd
BnaA05g08650D	1.43632	0.797579	0.723459	0.628611	0.658724	0.933916	0.872198	0.0164505	BnaC04g09790D	2.376	1.46193	1.16098	1.19083	0.449503	0.985987	0.972171	0.0163202	AT2G35350	AdCd
BnaA05g08670D	12.0341	8.4462	5.28439	5.55095	3.65182	0.993758	0.987556	0.0102223	BnaC04g09810D	7.16667	7.01087	3.8635	5.37117	3.15501	0.861846	0.742778	0.0315937	AT2G35330	AdCd
BnaA05g08710D	62.3127	44.5986	18.7232	18.9749	16.7448	0.956181	0.914282	0.014158	BnaC04g09850D	70.7497	22.0534	18.6177	18.1848	13.3038	0.934786	0.873824	0.0206409	AT2G35260	AdCd
BnaA05g08830D	5.97659	5.8777	5.1347	3.20067	2.51049	0.799903	0.639845	0.0374235	BnaC04g10240D	5.81589	3.96714	1.47093	3.86329	1.10116	0.894599	0.800307	0.0263418	AT2G35110	AdCd
BnaA05g08840D	4.06306	2.95611	1.27768	1.54128	1.17134	0.961644	0.924759	0.0135765	BnaC04g10250D	8.80825	5.18705	6.04589	6.11154	5.84218	0.772216	0.596317	0.0497426	AT2G35100	AdCd
BnaA05g08940D	6.62362	4.01652	3.74897	2.62176	1.66536	0.972375	0.945512	0.0126782	BnaC04g10340D	8.74913	6.41588	7.18194	5.26625	2.82425	0.861353	0.741929	0.0317113	AT2G34970	AdCd
BnaA05g09060D	6.50344	2.3398	1.95681	2.48301	1.92039	0.910131	0.828339	0.01996	BnaC04g10430D	5.14294	2.97745	3.46684	2.87153	1.51774	0.920494	0.847309	0.0225508	AT2G34780	AdCd
BnaA05g09170D	1.30103	0.935749	0.293256	0.786861	0.135425	0.909889	0.827898	0.0199981	BnaC04g10580D	3.49226	2.64367	2.00694	2.53581	0.886366	0.91154	0.830905	0.0236713	AT2G34630	AdCd
BnaA05g09180D	171.161	181.952	72.7953	84.3214	69.4104	0.825735	0.681838	0.033033	BnaC04g10590D	362.409	136.555	97.2508	124.524	105.799	0.918578	0.843786	0.0227835	AT2G34620	AdCd
BnaA05g09280D	9.36519	6.82785	8.01794	2.37984	0.998438	0.788318	0.621445	0.0394229	BnaC04g10680D	3.70124	2.18504	1.36363	1.1437	0.894159	0.986842	0.973858	0.0155276	AT2G34560	AdCd
BnaA05g09400D	1582.43	1587.74	656.059	657.215	544.531	0.863803	0.746156	0.0268531	BnaC04g10770D	3078.43	1258.73	976.96	1332.18	1107.09	0.898976	0.808157	0.0256509	AT2G34430	AdCd
BnaA05g09410D	643.554	710.534	229.501	272.693	138.687	0.833024	0.693929	0.0318172	BnaC04g10780D	10969.6	3496.65	3254.07	4790.4	2760.78	0.895314	0.801587	0.0262436	AT2G34420	AdCd
BnaA05g09500D	2.52338	0.170427	0.072491	0.0412732	0.18604	0.876134	0.76761	0.0249555	BnaC04g10860D	1.8014	0.587813	0.326026	0.256165	0.351413	0.926509	0.858418	0.0217883	AT2G34360	AdCd
BnaA05g10050D	1.90169	1.71653	0.349724	0.407304	0.102257	0.906163	0.821131	0.0205378	BnaC04g10990D	10.4672	2.40402	1.78967	3.11179	1.38332	0.912783	0.833173	0.0234523	AT2G33530	AdCd
BnaA05g10070D	10.6609	5.52064	4.09243	0.244819	2.18018	0.902751	0.814959	0.0210016	BnaC04g11010D	8.236	2.89545	2.90069	1.86876	1.98836	0.923287	0.852458	0.0221186	AT2G33510	AdCd
BnaA05g10100D	10.4167	6.14195	4.36666	2.83955	2.32573	0.979716	0.959844	0.0115254	BnaC04g11020D	12.2627	5.99583	6.11392	5.37121	5.02098	0.92554	0.856624	0.0219057	AT2G33490	AdCd
BnaA05g10210D	12.4985	6.58071	2.7804	4.60874	2.2321	0.978429	0.957324	0.011655	BnaC04g11120D	7.0898	5.16762	3.46586	3.32129	3.79601	0.926295	0.858023	0.0217883	AT2G33360	AdCd
BnaA05g10240D	3.91017	3.61278	1.56017	2.63251	1.71067	0.861815	0.742725	0.0271975	BnaC04g11160D	5.47775	3.459	2.68402	3.67614	3.17601	0.868783	0.754784	0.0303756	AT2G33330	AdCd
BnaA05g10300D	12.3335	5.17293	2.33336	3.98541	4.52074	0.875731	0.766905	0.0250007	BnaC04g11220D	5.70845	5.62955	1.71222	2.41866	1.80499	0.858181	0.736475	0.0323177	AT2G33310	AdCd
BnaA05g10330D	3.23902	1.42989	0.802065	0.274723	0.449052	0.955296	0.91259	0.0142227	BnaC04g11250D	2.78136	0.894956	1.58855	0.497663	0.849063	0.799842	0.639747	0.0439966	AT2G33260	AdCd
BnaA05g10490D	12.7353	8.35778	2.76201	5.40534	6.7085	0.809216	0.654831	0.0358405	BnaC04g11490D	14.9099	9.32681	5.14757	6.69638	5.05214	0.97337	0.94745	0.016523	AT2G33120	AdCd
BnaA05g34990D	6.31001	3.61623	3.07111	1.84452	1.91738	0.957043	0.915932	0.0141021	BnaC04g11750D	6.51426	3.40265	4.83075	3.85709	3.44606	0.784853	0.615994	0.0470789	AT2G32950	AdCd
BnaA05g35000D	23.7231	19.134	11.9166	13.0339	5.38652	0.962138	0.92571	0.013526	BnaC04g11760D	23.3174	6.47065	8.84168	4.15128	2.63363	0.922096	0.850262	0.0222631	.	AdCd
BnaA05g35010D	1.7387	1.13514	0.35607	0.632303	0.620371	0.913544	0.834562	0.019488	BnaC04g11770D	5.58244	4.91153	0.646623	3.20772	1.95429	0.803126	0.645012	0.0433628	AT2G32930	AdCd
BnaA05g35120D	4.0371	3.98086	3.20247	3.03964	2.07118	0.870182	0.757217	0.0258114	BnaC04g12130D	5.83986	2.39145	2.28484	2.85986	1.8345	0.915944	0.838954	0.023137	AT2G32700	AdCd
BnaA05g35220D	54.8967	43.9948	22.8235	32.7341	17.9651	0.950633	0.903703	0.014585	BnaC04g12290D	49.0065	32.0681	22.6306	19.6833	14.9042	0.992994	0.986037	0.0152686	AT2G32520	AdCd
BnaA05g10910D	117.339	103.749	79.885	37.6891	40.6975	0.858362	0.736785	0.0277204	BnaC04g12310D	113.919	67.8021	74.0499	47.3236	44.3747	0.923678	0.853181	0.0220793	AT2G32480	AdCd
BnaA05g10850D	1.05384	0.675991	0.626405	0.442807	0.0852404	0.94325	0.88972	0.0155091	BnaC04g12390D	1.32254	1.08913	0.751716	0.882054	0.628874	0.971116	0.943067	0.0165634	AT2G32410	AdCd
BnaA05g10750D	15.0538	9.40484	6.90822	8.44886	4.90923	0.985696	0.971596	0.0111856	BnaC04g12520D	10.9312	12.2796	6.54941	7.80207	4.70742	0.797934	0.636699	0.0443633	AT2G32260	AdCd
BnaA05g10730D	4.30953	4.04209	3.14443	2.17218	0.887982	0.864767	0.747822	0.0267116	BnaC04g12550D	6.21948	4.29331	2.02278	2.33521	1.50997	0.980171	0.960735	0.016523	AT2G32240	AdCd
BnaA05g35230D	74.8481	38.8556	17.3194	30.7259	18.1687	0.960999	0.92352	0.0136459	BnaC04g12630D	28.8025	26.6295	8.86358	17.2686	6.99728	0.879228	0.773041	0.0285786	AT2G32100	AdCd
BnaA05g35260D	14.6227	11.1208	6.90362	7.29662	6.4316	0.970394	0.941665	0.0127161	BnaC04g12640D	52.2989	24.3338	14.1794	21.1642	12.0374	0.96481	0.930859	0.0169757	AT2G32070	AdCd
BnaA05g35270D	12.8864	8.40545	6.52312	4.65804	4.35691	0.973745	0.94818	0.0125508	BnaC04g12670D	12.9957	12.9021	9.58884	8.12317	4.51388	0.862734	0.74431	0.0314838	AT2G32040	AdCd
BnaA05g11020D	7.72879	7.02281	3.7247	5.17246	1.03524	0.884836	0.782935	0.0236796	BnaC04g12720D	11.3869	8.41939	7.41019	5.63059	5.65122	0.957212	0.916254	0.0177535	AT2G31960	AdCd
BnaA05g11140D	4.76627	2.17427	1.65734	1.28249	1.25328	0.956926	0.915706	0.0141021	BnaC04g12830D	27.3475	17.9399	14.4081	16.84	9.20176	0.979335	0.959097	0.016523	AT2G31830	AdCd
BnaA05g11150D	10.9893	8.7511	3.79219	6.63823	3.86691	0.920741	0.847764	0.0185263	BnaC04g12840D	7.15907	4.60872	2.98025	4.27431	2.64611	0.963698	0.928713	0.0169757	AT2G31820	AdCd
BnaA05g11210D	6.54133	2.81038	0.737256	3.85862	1.86123	0.823578	0.678281	0.0334279	BnaC04g12920D	2.36447	1.56072	1.22286	1.62781	1.18481	0.933184	0.870832	0.0208096	AT2G31725	AdCd
BnaA05g11610D	14.7167	13.9599	6.13201	6.53717	4.75374	0.898816	0.807869	0.0216106	BnaC04g13350D	12.7743	10.8877	3.25279	9.07819	3.88681	0.834181	0.695858	0.0369898	AT2G31130	AdCd
BnaA05g11500D	47.0815	15.3981	5.01217	3.89832	2.0857	0.965051	0.931324	0.0132741	BnaC04g13550D	71.2903	39.1791	44.5896	40.7933	23.6363	0.931564	0.867811	0.0210422	AT2G31200	AdCd
BnaA05g11470D	10.0727	5.71059	4.44832	3.671	3.03062	0.983029	0.966347	0.0112916	BnaC04g13580D	12.8969	8.95481	9.58113	8.87974	4.35704	0.893858	0.798983	0.026468	AT2G31170	AdCd
BnaA05g11870D	4.66258	2.61515	1.25776	1.65875	1.44542	0.956852	0.915566	0.0141021	BnaC04g13870D	6.7214	6.69643	3.65078	4.85897	3.13607	0.860113	0.739794	0.031932	AT2G30590	AdCd
BnaA05g11880D	9.39692	4.19684	4.1388	5.31846	4.72066	0.820437	0.673117	0.0339268	BnaC04g13880D	2.65381	1.83819	1.9933	1.86121	0.851087	0.87814	0.77113	0.0287292	AT2G30580	AdCd
BnaA05g11890D	453.949	259.849	40.4051	144.693	128.005	0.906264	0.821314	0.0205277	BnaC04g13890D	165.489	105.48	87.8314	131.21	95.9258	0.804593	0.647369	0.0430575	AT2G30570	AdCd
BnaA05g12670D	54.9244	22.5616	5.1405	10.9652	12.6844	0.919005	0.844571	0.01874	BnaC04g14110D	15.602	7.51724	7.99554	6.42596	4.87184	0.949864	0.902241	0.0187147	AT2G29370	AdCd
BnaA05g12250D	30.8325	23.635	17.7232	17.6963	12.1846	0.993333	0.986711	0.0102223	BnaC04g14640D	26.6323	16.2785	12.0997	14.4493	7.95017	0.98804	0.976224	0.015525	AT2G30110	AdCd
BnaA05g12290D	3.68091	4.0332	1.52876	1.57055	0.568938	0.846405	0.716401	0.0296652	BnaC04g14740D	8.67504	3.04765	1.45879	2.43349	2.14426	0.915904	0.83888	0.023137	AT2G30080	AdCd
BnaA05g12300D	4.89222	4.04997	2.23909	1.60776	1.48436	0.935195	0.87459	0.0163411	BnaC04g14750D	4.28787	1.13838	0.909413	1.13147	0.681468	0.925178	0.855954	0.0219267	AT2G30070	AdCd
BnaA05g12330D	4.86566	1.19776	0.249454	0.837251	0.974166	0.885612	0.784308	0.0235904	BnaC04g14780D	5.62524	2.32081	0.995455	1.51665	1.63867	0.913382	0.834266	0.0233829	AT2G30020	AdCd
BnaA05g12340D	5.39774	3.43025	2.87023	1.73461	2.03601	0.941178	0.885816	0.0156843	BnaC04g14790D	2.58277	1.94612	0.132659	1.31019	0.547249	0.863475	0.74559	0.0313313	AT2G30010	AdCd
BnaA05g35450D	8.17491	3.81504	1.48194	1.40213	2.20323	0.923029	0.851982	0.0181065	BnaC04g14930D	3.15959	2.66963	2.12132	2.46243	1.62087	0.944873	0.892785	0.0194087	AT2G29810	AdCd
BnaAnng36460D	39.2879	24.3519	13.4817	24.5724	14.2864	0.920372	0.847085	0.0185561	BnaC04g14960D	60.1211	60.3795	18.5148	43.1961	19.7995	0.800601	0.640962	0.0438449	AT2G29700	AdCd
BnaA07g14310D	69.6082	34.3631	23.9236	30.7859	28.4409	0.915769	0.838632	0.0191511	BnaC04g15140D	74.2486	34.4699	31.8106	38.7721	28.0699	0.91868	0.843973	0.0227819	AT2G28910	AdCd
BnaA07g14290D	7.51037	4.97361	5.21656	5.72046	3.99604	0.896484	0.803683	0.0220016	BnaC04g15190D	20.2419	7.02947	5.38467	5.5286	2.51965	0.964755	0.930752	0.0169757	AT2G28940	AdCd
BnaA07g14260D	4.67019	1.56321	0.613599	2.63695	1.41856	0.796682	0.634702	0.0378731	BnaC04g15250D	5.70512	2.84068	2.20555	3.46447	2.43606	0.877046	0.76921	0.0289363	AT2G29020	AdCd
BnaA07g14220D	5.18661	2.11511	0.938585	2.42884	1.198	0.910679	0.829336	0.0199032	BnaC04g15290D	6.60305	3.77474	1.70616	2.98555	1.73456	0.962948	0.927268	0.0169757	AT2G29065	AdCd
BnaA07g14210D	20.4894	14.6218	9.43581	10.05	5.84285	0.994235	0.988504	0.0102223	BnaC04g15300D	17.694	10.9871	8.96619	9.86553	6.89778	0.98687	0.973912	0.015525	AT2G29080	AdCd
BnaA07g14350D	8.4265	3.60761	0.786925	2.53312	0.238391	0.975091	0.950803	0.0121874	BnaC04g15330D	2.50135	2.83463	0.79972	0.387603	0.537156	0.792932	0.628741	0.0454053	AT2G28870	AdCd
BnaA07g13980D	23.5697	14.1373	9.35758	8.54604	4.95466	0.998084	0.996171	0.0102223	BnaC04g15670D	13.3717	8.93453	8.35873	8.02692	5.51815	0.983368	0.967013	0.016523	AT2G28540	AdCd
BnaA07g13970D	1.79052	1.43687	0.578289	0.655108	0.53518	0.937235	0.878409	0.0160628	BnaC04g15680D	1.12609	0.606214	0.736136	0.621174	0.373856	0.915879	0.838835	0.023137	AT2G28520	AdCd
BnaA07g13920D	5.19034	1.83894	2.16683	1.83616	1.44783	0.911189	0.830265	0.0198196	BnaC04g15760D	4.17905	2.85848	2.48504	2.60498	1.1019	0.95692	0.915696	0.0177683	AT2G28450	AdCd
BnaA07g13860D	4.46997	3.82425	3.82447	2.59504	2.06723	0.85253	0.726808	0.0287281	BnaC04g15860D	2.78754	1.45347	1.05558	0.988164	0.414482	0.995928	0.991872	0.0152686	AT2G28390	AdCd
BnaA07g13850D	29.0238	15.7825	5.40587	13.6865	8.48858	0.920066	0.846521	0.0185984	BnaC04g15870D	26.2978	12.6637	7.26787	7.41275	4.94298	0.982001	0.964325	0.016523	AT2G28380	AdCd
BnaA07g13800D	18.8632	11.547	2.22629	10.7657	8.09235	0.796057	0.633707	0.0379995	BnaC04g15950D	13.3975	6.58871	7.32249	5.69967	5.41181	0.917478	0.841766	0.0228882	AT2G28330	AdCd
BnaAnng33820D	2.79784	1.12038	1.67742	1.45284	0.864356	0.858558	0.737121	0.0276914	BnaC04g15980D	3.46929	1.2614	1.87365	1.1226	1.42224	0.814062	0.662698	0.0411439	AT2G28310	AdCd
BnaA07g13730D	2.4856	1.79203	1.23009	1.26017	0.584762	0.987726	0.975604	0.0110553	BnaC04g16020D	2.92449	2.55746	1.42699	2.56241	1.60433	0.773061	0.597623	0.0495596	AT2G28240	AdCd
BnaA07g13720D	19.8572	11.7432	12.6059	8.55997	5.51426	0.94549	0.893952	0.0153454	BnaC04g16030D	22.5059	8.82185	10.0529	8.41347	4.95862	0.941401	0.886235	0.0197666	AT2G28230	AdCd
BnaA07g13590D	8.00117	4.48238	4.61259	3.65477	2.07637	0.965165	0.931543	0.0132741	BnaC04g16280D	11.1645	9.37024	5.86045	6.62998	3.65156	0.960248	0.922076	0.0172517	AT2G28070	AdCd
BnaA07g13360D	1.35232	0.287284	0	0.201628	0.443348	0.791329	0.626202	0.0388938	BnaC04g16630D	1.5143	1.32188	0.141809	0.909345	0	0.854206	0.729668	0.0330676	AT2G27740	AdCd
BnaA07g13350D	16.0286	11.8331	10.2239	10.193	5.32274	0.963816	0.928942	0.0132849	BnaC04g16640D	32.4175	16.6153	14.0271	16.6445	10.4595	0.962521	0.926446	0.0169757	AT2G27730	AdCd
BnaA07g13330D	23.702	18.4169	9.64447	13.9671	10.8155	0.93297	0.870433	0.0166268	BnaC04g16660D	8.69144	7.75225	7.70304	5.3716	3.73833	0.823079	0.677459	0.0391922	AT2G27680	AdCd
BnaA07g13270D	21.1679	21.2236	16.3218	11.6675	9.7129	0.842073	0.709086	0.0303508	BnaC04g16800D	37.3718	29.2004	26.784	30.84	12.0297	0.839126	0.704133	0.0359574	AT2G27530	AdCd
BnaA07g13220D	5.12601	2.50379	2.16396	1.49722	1.00585	0.977335	0.955184	0.011888	BnaC04g16860D	4.38302	2.59768	2.3944	2.2021	1.7923	0.976255	0.953074	0.016523	AT2G27460	AdCd
BnaA07g13150D	15.1829	7.40203	5.71644	5.27039	3.31245	0.984335	0.968916	0.0112916	BnaC04g16920D	13.5181	9.39377	10.2486	8.19478	5.02182	0.912457	0.832578	0.0234835	AT2G27350	AdCd
BnaA07g13110D	16.139	12.8105	5.78966	10.5478	9.56816	0.803223	0.645167	0.0368975	BnaC04g17000D	10.2159	9.55021	2.67122	6.04115	4.58993	0.807999	0.652863	0.0423775	AT2G27260	AdCd
[truncated: 12,383 more rows]
