# Supplementary material for: Genome-Wide Gene/Genome Dosage Imbalance Regulates Gene Expressions in Synthetic Brassica napus and Derivatives (AC, AAC, CCA, CCAA)
Source: Front Plant Sci. 2016 Sep 23;7:1432. doi: 10.3389/fpls.2016.01432 (PMC5033974; doi:10.3389/fpls.2016.01432)
Supplement: Table S4 — Function annotations of inverse dosage effect genes. [file DataSheet2.XLSX]

## Sheet: Sheet1
Supplementary Table 4. Function Annotation of significantly inverse dosage effect genes
gene_ID	Arabidopsis thaliana	GO term	R	qvalue
BnaA08g14540D	AT4G25140	Oleosin 18.5 kDa,GO:0003006~reproductive developmental process,GO:0009266~response to temperature stimulus,GO:0009409~response to cold,GO:0009628~response to abiotic stimulus,GO:0009791~post-embryonic development,GO:0009845~seed germination,GO:0010154~fruit development,GO:0010344~seed oilbody biogenesis,GO:0010876~lipid localization,GO:0019915~lipid storage,GO:0048316~seed development,GO:0048608~…	-0.976028	0.0120794
BnaA03g11860D	.		-0.971868	0.0127161
BnaA02g15450D	AT1G71410	Translation，ribosomal structure and biogenesis,GO:0006468~protein amino acid phosphorylation,GO:0006793~phosphorus metabolic process,GO:0006796~phosphate metabolic process,GO:0016310~phosphorylation, GO:0000166~nucleotide binding,GO:0001882~nucleoside binding,GO:0001883~purine nucleoside binding,GO:0004672~protein kinase activity,GO:0005524~ATP binding,GO:0017076~purine nucleotide binding,GO:0030…	-0.962235	0.0135213
BnaA03g07480D	AT5G19120	GO:0006508~proteolysis, GO:0012505~endomembrane system, GO:0004175~endopeptidase activity,GO:0004190~aspartic-type endopeptidase activity,GO:0008233~peptidase activity,GO:0070001~aspartic-type peptidase activity,GO:0070011~peptidase activity, acting on L-amino acid peptides, IPR001461:Peptidase A1,IPR009007:Peptidase aspartic, catalytic, complete proteome,	-0.959866	0.0138081
BnaA01g08700D	AT4G17830	GO:0006508~proteolysis, GO:0008233~peptidase activity,GO:0008237~metallopeptidase activity,GO:0046983~protein dimerization activity,GO:0070011~peptidase activity, acting on L-amino acid peptides, IPR002933:Peptidase M20,IPR011650:Peptidase M20, dimerisation, ath00330:Arginine and proline metabolism,ath01064:Biosynthesis of alkaloids derived from ornithine, lysine and nicotinic acid, complete prot…	-0.916198	0.0190919
BnaA06g38560D	AT1G20950	GO:0005996~monosaccharide metabolic process,GO:0006006~glucose metabolic process,GO:0006007~glucose catabolic process,GO:0006091~generation of precursor metabolites and energy,GO:0006096~glycolysis,GO:0009743~response to carbohydrate stimulus,GO:0009744~response to sucrose stimulus,GO:0009746~response to hexose stimulus,GO:0009749~response to glucose stimulus,GO:0009750~response to fructose stimu…	-0.911337	0.0198007
BnaA02g18750D	AT1G78100	GO:0006508~proteolysis,GO:0009057~macromolecule catabolic process,GO:0019941~modification-dependent protein catabolic process,GO:0030163~protein catabolic process,GO:0043632~modification-dependent macromolecule catabolic process,GO:0044257~cellular protein catabolic process,GO:0044265~cellular macromolecule catabolic process,GO:0051603~proteolysis involved in cellular protein catabolic process,	-0.896634	0.0219777
BnaA02g10000D	AT5G53920	GO:0006479~protein amino acid methylation,GO:0006730~one-carbon metabolic process,GO:0008213~protein amino acid alkylation,GO:0032259~methylation,GO:0043414~biopolymer methylation, GO:0005840~ribosome,GO:0030529~ribonucleoprotein complex,GO:0043228~non-membrane-bounded organelle,GO:0043232~intracellular non-membrane-bounded organelle, GO:0008276~protein methyltransferase activity	-0.876917	0.0248793
BnaA08g22200D	AT1G19150	GO:0006091~generation of precursor metabolites and energy,GO:0009314~response to radiation,GO:0009416~response to light stimulus,GO:0009628~response to abiotic stimulus,GO:0009637~response to blue light,GO:0009639~response to red or far red light,GO:0009765~photosynthesis, light harvesting,GO:0010114~response to red light,GO:0010218~response to far red light,GO:0015979~photosynthesis,GO:0019684~p…	-0.87533	0.0250455
BnaA01g03310D	AT4G33660	.	-0.848788	0.0293032
BnaA04g15550D	AT2G27030	GO:0007242~intracellular signaling cascade,GO:0009057~macromolecule catabolic process,GO:0019722~calcium-mediated signaling,GO:0019932~second-messenger-mediated signaling,GO:0030163~protein catabolic process, GO:0005773~vacuole,GO:0005886~plasma membrane, GO:0005509~calcium ion binding,GO:0043167~ion binding,GO:0043169~cation binding,GO:0046872~metal ion binding,	-0.839931	0.0306643
BnaA10g21190D	AT5G11270	GO:0006355~regulation of transcription, DNA-dependent,GO:0006952~defense response,GO:0007242~intracellular signaling cascade,GO:0009414~response to water deprivation,GO:0009415~response to water,GO:0009620~response to fungus,GO:0009628~response to abiotic stimulus,GO:0009719~response to endogenous stimulus,GO:0009725~response to hormone stimulus,GO:0009737~response to abscisic acid stimulus,GO:00…	-0.829273	0.0325179
BnaA02g09540D	AT5G54600	GO:0006412~translation, GO:0005840~ribosome,GO:0009507~chloroplast,GO:0009532~plastid stroma,GO:0009536~plastid,GO:0009570~chloroplast stroma,GO:0015934~large ribosomal subunit,GO:0030529~ribonucleoprotein complex,GO:0033279~ribosomal subunit,GO:0043228~non-membrane-bounded organelle,GO:0043232~intracellular non-membrane-bounded organelle,GO:0044434~chloroplast part,GO:0044435~plastid part, GO:00…	-0.8259	0.0330086
BnaA02g20760D	AT4G02725	GO:0009507~chloroplast,GO:0009536~plastid,complete proteome,	-0.819919	0.0340184
BnaA02g30710D	AT5G49320	.	-0.816909	0.0345041
BnaA03g38740D	AT2G14890	.	-0.811673	0.0354471
BnaA06g17780D	.		-0.810192	0.0356859
BnaA05g33510D	AT3G02470	GO:0006575~cellular amino acid derivative metabolic process,GO:0006576~biogenic amine metabolic process,GO:0006595~polyamine metabolic process,GO:0006596~polyamine biosynthetic process,GO:0006597~spermine biosynthetic process,GO:0008215~spermine metabolic process,GO:0008216~spermidine metabolic process,GO:0008295~spermidine biosynthetic process,GO:0009309~amine biosynthetic process,GO:0042398~cel…	-0.805449	0.0365258
BnaA03g48300D	AT4G26840	GO:0006508~proteolysis,GO:0009057~macromolecule catabolic process,GO:0009266~response to temperature stimulus,GO:0009408~response to heat,GO:0009628~response to abiotic stimulus,GO:0016925~protein sumoylation,GO:0019941~modification-dependent protein catabolic process,GO:0030163~protein catabolic process,GO:0032446~protein modification by small protein conjugation,GO:0043632~modification-dependen…	-0.79928	0.0375112
BnaA02g13350D	AT1G67785	.	-0.798633	0.0376314
BnaA04g09450D	AT5G39590	complete proteome	-0.7929	0.0385982
BnaA09g19150D	AT2G02790	GO:0005886~plasma membrane, GO:0005516~calmodulin binding,	-0.792719	0.0386157
BnaA02g09300D	AT5G55070	GO:0006084~acetyl-CoA metabolic process,GO:0006091~generation of precursor metabolites and energy,	-0.792358	0.0386821
BnaA03g23000D	.		-0.779407	0.0409544
BnaAnng11260D	AT1G30880	complete proteome	-0.778896	0.0410464
BnaA01g27300D	AT3G17210	GO:0006952~defense response,GO:0009617~response to bacterium,GO:0009620~response to fungus,GO:0042742~defense response to bacterium,GO:0050832~defense response to fungus	-0.771941	0.0423578
BnaA10g21240D	AT5G11230	GO:0012505~endomembrane system,GO:0016021~integral to membrane,GO:0031224~intrinsic to membrane, GO:0008509~anion transmembrane transporter activity,GO:0008514~organic anion transmembrane transporter activity,	-0.770128	0.0426585
BnaA01g16840D	AT4G28040	GO:0012505~endomembrane system	-0.768646	0.0429115
BnaA03g10560D	AT5G56860	GO:0006350~transcription,GO:0006355~regulation of transcription, DNA-dependent,GO:0007242~intracellular signaling cascade,GO:0009743~response to carbohydrate stimulus,GO:0009746~response to hexose stimulus,GO:0009749~response to glucose stimulus,GO:0009756~carbohydrate mediated signaling,GO:0009757~hexose mediated signaling,GO:0010033~response to organic substance,GO:0010182~sugar mediated signal…	-0.758063	0.0447567
BnaA07g17620D	AT3G58140	GO:0006396~RNA processing,GO:0006399~tRNA metabolic process,GO:0006412~translation,GO:0006418~tRNA aminoacylation for protein translation,GO:0006432~phenylalanyl-tRNA aminoacylation,GO:0008033~tRNA processing,GO:0034470~ncRNA processing,GO:0034660~ncRNA metabolic process,GO:0043038~amino acid activation,GO:0043039~tRNA aminoacylation, GO:0005739~mitochondrion,GO:0009507~chloroplast,GO:0009536~pla…	-0.753229	0.0456337
BnaA10g02480D	AT1G04220	GO:0006575~cellular amino acid derivative metabolic process,GO:0006631~fatty acid metabolic process,GO:0006633~fatty acid biosynthetic process,GO:0006970~response to osmotic stress,GO:0008610~lipid biosynthetic process,GO:0009611~response to wounding,GO:0009628~response to abiotic stimulus,GO:0009698~phenylpropanoid metabolic process,GO:0009699~phenylpropanoid biosynthetic process,GO:0010345~sube…	-0.75216	0.0457982
BnaA09g54760D	AT3G53800	.	-0.752221	0.0457982
BnaA10g16920D	AT5G17900	GO:0005576~extracellular region	-0.750007	0.0462248
BnaA10g09260D	AT5G54940	.	-0.744353	0.0472974
BnaA04g04700D	AT3G53520	GO:0005996~monosaccharide metabolic process,GO:0009225~nucleotide-sugar metabolic process,GO:0019321~pentose metabolic process,GO:0042732~D-xylose metabolic process, GO:0005794~Golgi apparatus, GO:0016831~carboxy-lyase activity,GO:0048037~cofactor binding,GO:0048040~UDP-glucuronate decarboxylase activity,GO:0050662~coenzyme binding	-0.739039	0.0483001
BnaA01g19710D	AT3G51000	GO:0004301~epoxide hydrolase activity,GO:0016801~hydrolase activity, acting on ether bonds,GO:0016803~ether hydrolase activity,	-0.734366	0.0492007
BnaA04g05950D	AT3G51840	GO:0003006~reproductive developmental process,GO:0006631~fatty acid metabolic process,GO:0006635~fatty acid beta-oxidation,GO:0009062~fatty acid catabolic process,GO:0009791~post-embryonic development,GO:0009793~embryonic development ending in seed dormancy,GO:0010154~fruit development,GO:0016042~lipid catabolic process,GO:0016054~organic acid catabolic process,GO:0019395~fatty acid oxidation,GO:…	-0.733966	0.0492414
BnaA04g17360D	.		-0.730539	0.0498692
BnaC05g01460D	AT1G02830	GO:0006412~translation,GO:0005829~cytosol,GO:0005840~ribosome,GO:0015934~large ribosomal subunit,GO:0022625~cytosolic large ribosomal subunit,GO:0022626~cytosolic ribosome,GO:0030529~ribonucleoprotein complex,GO:0033279~ribosomal subunit,GO:0043228~non-membrane-bounded	-0.966568	0.0169757
BnaC09g04540D	AT5G24160	GO:0006694~steroid biosynthetic process,GO:0008202~steroid metabolic process,GO:0008610~lipid biosynthetic process,GO:0016125~sterol metabolic process,GO:0016126~sterol biosynthetic process,GO:0055114~oxidation reduction, GO:0012505~endomembrane system,GO:0016021~integral to membrane,GO:0031224~intrinsic to membrane, GO:0000166~nucleotide binding,GO:0001882~nucleoside binding,GO:0001883~purine nu…	-0.961068	0.0170768
BnaC07g23510D	AT3G26330	GO:0055114~oxidation reduction, GO:0016021~integral to membrane,GO:0031224~intrinsic to membrane, GO:0005506~iron ion binding,GO:0009055~electron carrier activity,GO:0019825~oxygen binding,GO:0020037~heme binding,GO:0043167~ion binding,GO:0043169~cation binding,GO:0046872~metal ion binding,GO:0046906~tetrapyrrole binding,GO:0046914~transition metal ion binding	-0.868955	0.0303363
BnaC05g09360D	AT1G12480	GO:0006811~ion transport,GO:0006820~anion transport,GO:0006873~cellular ion homeostasis,GO:0009270~response to humidity,GO:0009415~response to water,GO:0009628~response to abiotic stimulus,GO:0009719~response to endogenous stimulus,GO:0009725~response to hormone stimulus,GO:0009737~response to abscisic acid stimulus,GO:0010033~response to organic substance,GO:0010035~response to inorganic substan…	-0.856787	0.0325574
BnaC03g23770D	.		-0.846941	0.0343679
BnaC09g08270D	AT5G66060	GO:0006575~cellular amino acid derivative metabolic	-0.842406	0.0352986
BnaC06g06950D	AT3G14020	Nuclear transcription factor Y subunit A-6	-0.840774	0.0356815
BnaC05g16990D	AT1G21670	GO:0006508~proteolysis	-0.83652	0.0365574
BnaC09g07110D	AT5G65840	GO:0009507~chloroplast,GO:0009532~plastid stroma,GO:0009536~plastid,GO:0009570~chloroplast stroma,GO:0044434~chloroplast part,GO:0044435~plastid part	-0.818382	0.0402023
BnaC05g34360D	AT3G18760	GO:0006412~translation,GO:0005840~ribosome,GO:0030529~ribonucleoprotein complex,GO:0043228~non-membrane-bounded organelle,GO:0043232~intracellular non-membrane-bounded organelle,GO:0003735~structural constituent of ribosome,GO:0005198~structural molecule activity	-0.811832	0.0415432
BnaC09g49740D	AT5G05730	GO:0000162~tryptophan biosynthetic process,GO:0006568~tryptophan metabolic process	-0.811817	0.0415432
BnaC09g47740D	AT5G08180	GO:0000154~rRNA modification,GO:0001522~pseudouridine synthesis,GO:0006364~rRNA processing,GO:0006396~RNA processing,GO:0009451~RNA modification,GO:0016072~rRNA metabolic process,GO:0022613~ribonucleoprotein complex biogenesis,GO:0031118~rRNA pseudouridine synthesis,GO:0034470~ncRNA processing,GO:0034660~ncRNA metabolic process,GO:0042254~ribosome biogenesis,	-0.802533	0.0434835
BnaCnng62010D	AT5G54585	complete proteome	-0.802431	0.0434849
BnaC04g00200D	AT2G47670	GO:0012505~endomembrane system,GO:0004091~carboxylesterase activity,GO:0004857~enzyme inhibitor activity,GO:0030599~pectinesterase activity,GO:0046910~pectinesterase inhibitor activity,	-0.793156	0.0453602
BnaC09g39860D	AT5G17990	GO:0000162~tryptophan biosynthetic process,GO:0006568~tryptophan metabolic process	-0.791996	0.0455939
BnaC06g06380D	AT1G53510	GO:0006468~protein amino acid phosphorylation,GO:0006793~phosphorus metabolic process,GO:0006796~phosphate metabolic process,GO:0016310~phosphorylation	-0.786526	0.0467511
BnaC02g40520D	AT5G25752	GO:0009507~chloroplast,GO:0009536~plastid,GO:0016021~integral to membrane,GO:0031224~intrinsic to membrane	-0.786385	0.0467907
BnaCnng14840D	AT1G63170	GO:0006508~proteolysis,GO:0009057~macromolecule catabolic process	-0.785048	0.0470457
BnaC08g39190D	.		-0.778541	0.0484349
BnaC05g13360D	AT1G17190	GO:0009266~response to temperature stimulus,GO:0009404~toxin metabolic process,GO:0009407~toxin catabolic process,GO:0009409~response to cold,GO:0009628~response to abiotic stimulus,GO:0009635~response to herbicide,GO:0009636~response to toxin,GO:0019748~secondary metabolic process, GO:0004364~glutathione transferase activity,GO:0016765~transferase activity, transferring alkyl or aryl (other than…	-0.775145	0.0491306
BnaC07g05400D	AT2G16070	GO:0043572~plastid fission,GO:0048285~organelle fission, GO:0005739~mitochondrion,	-0.774793	0.0492201
