# Supplementary material for: Genome-Wide Gene/Genome Dosage Imbalance Regulates Gene Expressions in Synthetic Brassica napus and Derivatives (AC, AAC, CCA, CCAA)
Source: Front Plant Sci. 2016 Sep 23;7:1432. doi: 10.3389/fpls.2016.01432 (PMC5033974; doi:10.3389/fpls.2016.01432)
Supplement: Table S5 — Function annotations of AdCd and AiCi genes. [file DataSheet3.XLSX]

## Sheet: AdCd-BP
GO-ID	Description	q-value	x	n	X	N
9987	cellular process	2.4003e-18	917	7393	2160	22304
6464	protein modification process	1.6348e-10	200	1241	2160	22304
43412	macromolecule modification	1.8978e-10	216	1378	2160	22304
43687	post-translational protein modification	7.8343e-10	178	1093	2160	22304
32502	developmental process	2.8178e-09	263	1820	2160	22304
9791	post-embryonic development	2.8251e-09	149	884	2160	22304
7275	multicellular organismal development	2.2211e-08	239	1655	2160	22304
48856	anatomical structure development	3.2104e-08	207	1392	2160	22304
51641	cellular localization	5.8572e-08	82	415	2160	22304
16043	cellular component organization	5.8714e-08	150	935	2160	22304
32501	multicellular organismal process	6.122e-08	245	1732	2160	22304
65007	biological regulation	3.3848e-07	409	3243	2160	22304
51649	establishment of localization in cell	6.5168e-07	74	381	2160	22304
48608	reproductive structure development	9.432e-07	120	735	2160	22304
3006	reproductive developmental process	1.391e-06	131	829	2160	22304
51179	localization	1.6987e-06	218	1566	2160	22304
44237	cellular metabolic process	2.2023e-06	630	5407	2160	22304
6996	organelle organization	3.2714e-06	91	526	2160	22304
51234	establishment of localization	3.6019e-06	210	1514	2160	22304
22414	reproductive process	5.9656e-06	138	911	2160	22304
6810	transport	6.7652e-06	207	1502	2160	22304
3	reproduction	6.7994e-06	140	931	2160	22304
50789	regulation of biological process	9.4244e-06	348	2783	2160	22304
51704	multi-organism process	1.1213e-05	110	694	2160	22304
51707	response to other organism	1.1213e-05	89	528	2160	22304
6796	phosphate metabolic process	1.4502e-05	144	979	2160	22304
6793	phosphorus metabolic process	1.4849e-05	144	980	2160	22304
9607	response to biotic stimulus	1.7189e-05	91	550	2160	22304
9790	embryonic development	2.137e-05	75	429	2160	22304
46907	intracellular transport	2.4412e-05	61	326	2160	22304
9617	response to bacterium	2.6287e-05	49	241	2160	22304
6468	protein amino acid phosphorylation	2.7543e-05	126	842	2160	22304
40007	growth	3.4011e-05	54	279	2160	22304
48583	regulation of response to stimulus	4.1582e-05	36	157	2160	22304
8152	metabolic process	4.4374e-05	761	6834	2160	22304
70887	cellular response to chemical stimulus	7.5407e-05	64	361	2160	22304
70647	protein modification by small protein conjugation or removal	7.8729e-05	30	123	2160	22304
48519	negative regulation of biological process	7.8729e-05	64	362	2160	22304
65008	regulation of biological quality	0.00010293	90	569	2160	22304
16310	phosphorylation	0.0001074	131	910	2160	22304
43170	macromolecule metabolic process	0.00010965	476	4086	2160	22304
42742	defense response to bacterium	0.00013103	40	193	2160	22304
70727	cellular macromolecule localization	0.00014868	49	258	2160	22304
44238	primary metabolic process	0.00015827	642	5719	2160	22304
16192	vesicle-mediated transport	0.00018074	39	189	2160	22304
8361	regulation of cell size	0.00020078	48	254	2160	22304
10033	response to organic substance	0.00021073	144	1037	2160	22304
32535	regulation of cellular component size	0.00021073	48	255	2160	22304
90066	regulation of anatomical structure size	0.00021073	48	255	2160	22304
71310	cellular response to organic substance	0.00023074	57	323	2160	22304
8104	protein localization	0.00026812	59	340	2160	22304
10154	fruit development	0.00030783	74	459	2160	22304
44260	cellular macromolecule metabolic process	0.00035092	427	3667	2160	22304
48585	negative regulation of response to stimulus	0.00035163	19	66	2160	22304
50794	regulation of cellular process	0.00035772	298	2448	2160	22304
48316	seed development	0.00035772	71	438	2160	22304
50896	response to stimulus	0.00040358	378	3207	2160	22304
48513	organ development	0.00040358	105	719	2160	22304
48731	system development	0.00042128	105	720	2160	22304
34641	cellular nitrogen compound metabolic process	0.00046655	192	1484	2160	22304
9653	anatomical structure morphogenesis	0.00046655	80	515	2160	22304
9793	embryonic development ending in seed dormancy	0.00048263	62	372	2160	22304
32446	protein modification by small protein conjugation	0.00063226	25	106	2160	22304
6807	nitrogen compound metabolic process	0.00065103	198	1548	2160	22304
34613	cellular protein localization	0.00074325	44	240	2160	22304
16049	cell growth	0.00074325	44	240	2160	22304
51186	cofactor metabolic process	0.00082293	41	219	2160	22304
45184	establishment of protein localization	0.00082652	55	325	2160	22304
15031	protein transport	0.00082652	55	325	2160	22304
16567	protein ubiquitination	0.0009186	23	96	2160	22304
51716	cellular response to stimulus	0.00096497	104	729	2160	22304
6886	intracellular protein transport	0.0011308	42	230	2160	22304
48589	developmental growth	0.0014564	38	203	2160	22304
44281	small molecule metabolic process	0.0015177	162	1248	2160	22304
42221	response to chemical stimulus	0.0019611	212	1710	2160	22304
51188	cofactor biosynthetic process	0.0020805	28	135	2160	22304
9628	response to abiotic stimulus	0.0021777	152	1168	2160	22304
22622	root system development	0.0022034	41	230	2160	22304
48364	root development	0.0022034	41	230	2160	22304
9657	plastid organization	0.0022034	23	102	2160	22304
9658	chloroplast organization	0.0025726	17	65	2160	22304
42548	regulation of photosynthesis, light reaction	0.003399	7	14	2160	22304
165	MAPKKK cascade	0.0034428	5	7	2160	22304
48523	negative regulation of cellular process	0.0037682	35	191	2160	22304
19538	protein metabolic process	0.0042242	361	3147	2160	22304
46483	heterocycle metabolic process	0.0042752	54	340	2160	22304
6066	alcohol metabolic process	0.0042752	36	200	2160	22304
6605	protein targeting	0.0045042	26	128	2160	22304
9867	jasmonic acid mediated signaling pathway	0.0045042	12	39	2160	22304
71395	cellular response to jasmonic acid stimulus	0.0045042	12	39	2160	22304
10109	regulation of photosynthesis	0.0045192	8	19	2160	22304
19222	regulation of metabolic process	0.0045527	221	1825	2160	22304
6891	intra-Golgi vesicle-mediated transport	0.0050232	6	11	2160	22304
43467	regulation of generation of precursor metabolites and energy	0.0050637	7	15	2160	22304
6139	nucleobase, nucleoside, nucleotide and nucleic acid metabolic process	0.0050637	142	1104	2160	22304
33036	macromolecule localization	0.0063379	75	521	2160	22304
9723	response to ethylene stimulus	0.0068797	25	125	2160	22304
51246	regulation of protein metabolic process	0.0069584	12	41	2160	22304
71495	cellular response to endogenous stimulus	0.0078445	42	254	2160	22304
44267	cellular protein metabolic process	0.0081053	318	2767	2160	22304
9826	unidimensional cell growth	0.0090776	32	179	2160	22304
60560	developmental growth involved in morphogenesis	0.0090776	32	179	2160	22304
15995	chlorophyll biosynthetic process	0.0091449	9	26	2160	22304
35466	regulation of signaling pathway	0.0091449	20	93	2160	22304
48580	regulation of post-embryonic development	0.0091449	29	157	2160	22304
6623	protein targeting to vacuole	0.011409	7	17	2160	22304
9908	flower development	0.011409	38	228	2160	22304
48528	post-embryonic root development	0.011879	15	62	2160	22304
48193	Golgi vesicle transport	0.01189	11	38	2160	22304
30422	production of siRNA involved in RNA interference	0.01189	8	22	2160	22304
7034	vacuolar transport	0.01189	8	22	2160	22304
48581	negative regulation of post-embryonic development	0.01189	14	56	2160	22304
16070	RNA metabolic process	0.01189	72	510	2160	22304
6779	porphyrin biosynthetic process	0.01189	12	44	2160	22304
9719	response to endogenous stimulus	0.01189	109	835	2160	22304
46217	indole phytoalexin metabolic process	0.01189	5	9	2160	22304
42431	indole metabolic process	0.01189	5	9	2160	22304
9700	indole phytoalexin biosynthetic process	0.01189	5	9	2160	22304
2213	defense response to insect	0.01189	5	9	2160	22304
52314	phytoalexin metabolic process	0.01189	5	9	2160	22304
52315	phytoalexin biosynthetic process	0.01189	5	9	2160	22304
70297	regulation of two-component signal transduction system (phosphorelay)	0.01189	6	13	2160	22304
10104	regulation of ethylene mediated signaling pathway	0.01189	6	13	2160	22304
6457	protein folding	0.012184	32	184	2160	22304
44271	cellular nitrogen compound biosynthetic process	0.013237	56	378	2160	22304
8214	protein amino acid dealkylation	0.013237	3	3	2160	22304
16577	histone demethylation	0.013237	3	3	2160	22304
33169	histone H3-K9 demethylation	0.013237	3	3	2160	22304
70076	histone lysine demethylation	0.013237	3	3	2160	22304
6482	protein amino acid demethylation	0.013237	3	3	2160	22304
60255	regulation of macromolecule metabolic process	0.013295	201	1685	2160	22304
50793	regulation of developmental process	0.014145	43	273	2160	22304
10646	regulation of cell communication	0.01441	20	98	2160	22304
80134	regulation of response to stress	0.015541	17	78	2160	22304
16071	mRNA metabolic process	0.016116	20	99	2160	22304
23033	signaling pathway	0.016116	84	623	2160	22304
32268	regulation of cellular protein metabolic process	0.016944	9	29	2160	22304
9725	response to hormone stimulus	0.017689	100	767	2160	22304
10228	vegetative to reproductive phase transition of meristem	0.017814	18	86	2160	22304
51239	regulation of multicellular organismal process	0.018171	37	229	2160	22304
55086	nucleobase, nucleoside and nucleotide metabolic process	0.018171	31	182	2160	22304
2237	response to molecule of bacterial origin	0.018808	5	10	2160	22304
16246	RNA interference	0.021219	9	30	2160	22304
33014	tetrapyrrole biosynthetic process	0.02208	12	48	2160	22304
70918	production of small RNA involved in gene silencing by RNA	0.023435	8	25	2160	22304
71359	cellular response to dsRNA	0.023435	8	25	2160	22304
43331	response to dsRNA	0.023435	8	25	2160	22304
31050	dsRNA fragmentation	0.023435	8	25	2160	22304
9056	catabolic process	0.023821	87	660	2160	22304
51301	cell division	0.024168	16	75	2160	22304
31323	regulation of cellular metabolic process	0.024168	196	1664	2160	22304
9615	response to virus	0.026448	11	43	2160	22304
6730	one-carbon metabolic process	0.026939	19	97	2160	22304
48527	lateral root development	0.026939	13	56	2160	22304
9314	response to radiation	0.026939	65	471	2160	22304
10468	regulation of gene expression	0.026939	193	1642	2160	22304
70298	negative regulation of two-component signal transduction system (phosphorelay)	0.026939	5	11	2160	22304
10105	negative regulation of ethylene mediated signaling pathway	0.026939	5	11	2160	22304
10267	production of ta-siRNAs involved in RNA interference	0.026939	5	11	2160	22304
23014	signal transmission via phosphorylation event	0.026939	5	11	2160	22304
6749	glutathione metabolic process	0.026939	5	11	2160	22304
7243	intracellular protein kinase cascade	0.026939	5	11	2160	22304
9416	response to light stimulus	0.026939	63	455	2160	22304
9616	virus induced gene silencing	0.026939	4	7	2160	22304
10050	vegetative phase change	0.026939	4	7	2160	22304
10388	cullin deneddylation	0.026939	4	7	2160	22304
10540	basipetal auxin transport	0.026939	4	7	2160	22304
6821	chloride transport	0.026939	4	7	2160	22304
52018	modulation by symbiont of RNA levels in host	0.026939	4	7	2160	22304
52249	modulation of RNA levels in other organism involved in symbiotic interaction	0.026939	4	7	2160	22304
51093	negative regulation of developmental process	0.028436	17	84	2160	22304
15979	photosynthesis	0.028854	21	113	2160	22304
48584	positive regulation of response to stimulus	0.02921	13	57	2160	22304
902	cell morphogenesis	0.02921	37	238	2160	22304
9306	protein secretion	0.029878	6	16	2160	22304
44403	symbiosis, encompassing mutualism through parasitism	0.029878	6	16	2160	22304
44419	interspecies interaction between organisms	0.029878	6	16	2160	22304
31324	negative regulation of cellular metabolic process	0.030655	18	92	2160	22304
6732	coenzyme metabolic process	0.032464	24	137	2160	22304
9057	macromolecule catabolic process	0.032806	47	323	2160	22304
9117	nucleotide metabolic process	0.033033	25	145	2160	22304
6753	nucleoside phosphate metabolic process	0.033033	25	145	2160	22304
15994	chlorophyll metabolic process	0.033763	10	39	2160	22304
31347	regulation of defense response	0.033763	14	65	2160	22304
42549	photosystem II stabilization	0.033957	3	4	2160	22304
50821	protein stabilization	0.033957	3	4	2160	22304
6491	N-glycan processing	0.033957	3	4	2160	22304
31647	regulation of protein stability	0.033957	3	4	2160	22304
44262	cellular carbohydrate metabolic process	0.035913	59	428	2160	22304
5996	monosaccharide metabolic process	0.036134	21	116	2160	22304
48518	positive regulation of biological process	0.03661	34	218	2160	22304
43414	macromolecule methylation	0.037922	15	73	2160	22304
9625	response to insect	0.038911	6	17	2160	22304
6305	DNA alkylation	0.040037	9	34	2160	22304
6306	DNA methylation	0.040037	9	34	2160	22304
9620	response to fungus	0.041014	26	156	2160	22304
8202	steroid metabolic process	0.041014	13	60	2160	22304
6778	porphyrin metabolic process	0.041014	13	60	2160	22304
10120	camalexin biosynthetic process	0.041872	4	8	2160	22304
51817	modification of morphology or physiology of other organism involved in symbiotic interaction	0.041872	4	8	2160	22304
44003	modification by symbiont of host morphology or physiology	0.041872	4	8	2160	22304
52317	camalexin metabolic process	0.041872	4	8	2160	22304
46686	response to cadmium ion	0.043105	41	279	2160	22304
6518	peptide metabolic process	0.04466	7	23	2160	22304
80090	regulation of primary metabolic process	0.04466	186	1604	2160	22304
16311	dephosphorylation	0.045749	13	61	2160	22304
30163	protein catabolic process	0.045991	40	272	2160	22304
6304	DNA modification	0.045991	9	35	2160	22304
9892	negative regulation of metabolic process	0.045991	31	198	2160	22304
48869	cellular developmental process	0.045991	59	435	2160	22304
31348	negative regulation of defense response	0.049064	6	18	2160	22304
9789	positive regulation of abscisic acid mediated signaling pathway	0.049287	5	13	2160	22304
9968	negative regulation of signal transduction	0.049287	5	13	2160	22304
6020	inositol metabolic process	0.049287	5	13	2160	22304
23057	negative regulation of signaling process	0.049287	5	13	2160	22304
7033	vacuole organization	0.049287	5	13	2160	22304
9755	hormone-mediated signaling pathway	0.049511	34	224	2160	22304
33013	tetrapyrrole metabolic process	0.049957	13	62	2160	22304

## Sheet: AdCd-MF
GO-ID	Description	q-value	x	n	X	N
5515	protein binding	1.6403e-18	593	2416	4231	24443
5488	binding	1.154e-17	1914	9513	4231	24443
3824	catalytic activity	2.4286e-10	1504	7553	4231	24443
16773	phosphotransferase activity, alcohol group as acceptor	3.2079e-08	251	997	4231	24443
166	nucleotide binding	9.868e-08	466	2085	4231	24443
16301	kinase activity	1.078e-07	287	1188	4231	24443
16772	transferase activity, transferring phosphorus-containing groups	9.695e-07	318	1369	4231	24443
8270	zinc ion binding	1.222e-06	262	1095	4231	24443
4672	protein kinase activity	3.1519e-06	212	862	4231	24443
16740	transferase activity	6.9813e-06	517	2429	4231	24443
16874	ligase activity	1.1047e-05	120	440	4231	24443
17111	nucleoside-triphosphatase activity	7.9768e-05	161	651	4231	24443
19787	small conjugating protein ligase activity	0.00014637	78	270	4231	24443
16817	hydrolase activity, acting on acid anhydrides	0.00014637	167	688	4231	24443
16462	pyrophosphatase activity	0.00023051	164	679	4231	24443
16818	hydrolase activity, acting on acid anhydrides, in phosphorus-containing anhydrides	0.00025541	164	681	4231	24443
4842	ubiquitin-protein ligase activity	0.00025541	75	262	4231	24443
8233	peptidase activity	0.00034702	123	487	4231	24443
8047	enzyme activator activity	0.00034702	27	66	4231	24443
16881	acid-amino acid ligase activity	0.00036508	80	288	4231	24443
70011	peptidase activity, acting on L-amino acid peptides	0.00036508	118	465	4231	24443
42578	phosphoric ester hydrolase activity	0.00053024	83	305	4231	24443
16791	phosphatase activity	0.00070839	69	244	4231	24443
4722	protein serine/threonine phosphatase activity	0.00079437	38	112	4231	24443
32553	ribonucleotide binding	0.0010721	324	1524	4231	24443
32555	purine ribonucleotide binding	0.0010721	324	1524	4231	24443
5096	GTPase activator activity	0.0010752	19	42	4231	24443
16168	chlorophyll binding	0.0010752	13	23	4231	24443
16879	ligase activity, forming carbon-nitrogen bonds	0.0011817	87	332	4231	24443
4721	phosphoprotein phosphatase activity	0.0013246	47	153	4231	24443
16887	ATPase activity	0.0035697	84	328	4231	24443
5524	ATP binding	0.0038854	278	1311	4231	24443
17076	purine nucleotide binding	0.0038854	333	1601	4231	24443
5099	Ras GTPase activator activity	0.0042807	14	29	4231	24443
32559	adenyl ribonucleotide binding	0.0042807	278	1314	4231	24443
8565	protein transporter activity	0.0060203	35	111	4231	24443
16564	transcription repressor activity	0.0083517	21	56	4231	24443
19208	phosphatase regulator activity	0.008381	10	18	4231	24443
19888	protein phosphatase regulator activity	0.008381	10	18	4231	24443
16787	hydrolase activity	0.0089237	520	2632	4231	24443
35064	methylated histone residue binding	0.010089	7	10	4231	24443
4674	protein serine/threonine kinase activity	0.01138	143	635	4231	24443
4843	ubiquitin-specific protease activity	0.01225	11	22	4231	24443
1727	lipid kinase activity	0.01225	11	22	4231	24443
8237	metallopeptidase activity	0.01225	25	74	4231	24443
8601	protein phosphatase type 2A regulator activity	0.012906	9	16	4231	24443
15923	mannosidase activity	0.014083	6	8	4231	24443
60589	nucleoside-triphosphatase regulator activity	0.014107	26	79	4231	24443
4428	inositol or phosphatidylinositol kinase activity	0.016006	17	44	4231	24443
30695	GTPase regulator activity	0.017114	25	76	4231	24443
5097	Rab GTPase activator activity	0.017114	11	23	4231	24443
1883	purine nucleoside binding	0.018243	285	1389	4231	24443
16812	hydrolase activity, acting on carbon-nitrogen (but not peptide) bonds, in cyclic amides	0.018243	5	6	4231	24443
8266	poly(U) RNA binding	0.019419	9	17	4231	24443
8187	poly-pyrimidine tract binding	0.019419	9	17	4231	24443
30554	adenyl nucleotide binding	0.019832	284	1387	4231	24443
5083	small GTPase regulator activity	0.019832	23	69	4231	24443
1882	nucleoside binding	0.019913	285	1393	4231	24443
15405	P-P-bond-hydrolysis-driven transmembrane transporter activity	0.02196	48	180	4231	24443
19899	enzyme binding	0.023535	17	46	4231	24443
15399	primary active transmembrane transporter activity	0.024131	48	181	4231	24443
3743	translation initiation factor activity	0.025001	26	83	4231	24443
8135	translation factor activity, nucleic acid binding	0.032642	35	124	4231	24443
3924	GTPase activity	0.034985	22	68	4231	24443
3755	peptidyl-prolyl cis-trans isomerase activity	0.036765	19	56	4231	24443
19783	small conjugating protein-specific protease activity	0.036765	12	29	4231	24443
4559	alpha-mannosidase activity	0.043089	5	7	4231	24443
16810	hydrolase activity, acting on carbon-nitrogen (but not peptide) bonds	0.043089	30	104	4231	24443
5516	calmodulin binding	0.043089	44	168	4231	24443
16859	cis-trans isomerase activity	0.043426	19	57	4231	24443
42562	hormone binding	0.045723	8	16	4231	24443
3725	double-stranded RNA binding	0.045723	8	16	4231	24443
16307	phosphatidylinositol phosphate kinase activity	0.045723	8	16	4231	24443
3677	DNA binding	0.046458	430	2207	4231	24443
4176	ATP-dependent peptidase activity	0.047994	10	23	4231	24443
31267	small GTPase binding	0.047994	10	23	4231	24443
17016	Ras GTPase binding	0.047994	10	23	4231	24443

## Sheet: AiCi-BP
GO-ID	Description	q-value	x	n	X	N
9628	response to abiotic stimulus	7.3929e-19	196	1168	1858	22304
50896	response to stimulus	2.1349e-13	391	3207	1858	22304
42221	response to chemical stimulus	2.2647e-09	223	1710	1858	22304
9266	response to temperature stimulus	2.2647e-09	71	359	1858	22304
9416	response to light stimulus	2.3343e-07	78	455	1858	22304
9314	response to radiation	9.6555e-07	78	471	1858	22304
9409	response to cold	9.6555e-07	49	241	1858	22304
9651	response to salt stress	1.1584e-06	64	360	1858	22304
6950	response to stress	1.2554e-06	223	1853	1858	22304
6970	response to osmotic stress	1.3759e-06	67	388	1858	22304
9987	cellular process	4.1841e-06	723	7393	1858	22304
46686	response to cadmium ion	4.1841e-06	52	279	1858	22304
272	polysaccharide catabolic process	4.3742e-06	13	26	1858	22304
9056	catabolic process	6.1567e-06	96	660	1858	22304
10033	response to organic substance	7.0395e-06	136	1037	1858	22304
10035	response to inorganic substance	1.4951e-05	69	434	1858	22304
9719	response to endogenous stimulus	1.702e-05	113	835	1858	22304
44281	small molecule metabolic process	2.3159e-05	155	1248	1858	22304
5983	starch catabolic process	5.2584e-05	9	15	1858	22304
44283	small molecule biosynthetic process	5.2584e-05	88	622	1858	22304
9414	response to water deprivation	5.5774e-05	37	188	1858	22304
5982	starch metabolic process	5.5774e-05	14	37	1858	22304
9415	response to water	5.5774e-05	38	196	1858	22304
9639	response to red or far red light	5.7459e-05	33	159	1858	22304
44271	cellular nitrogen compound biosynthetic process	6.4968e-05	60	378	1858	22304
8152	metabolic process	7.1649e-05	661	6834	1858	22304
9251	glucan catabolic process	8.0602e-05	9	16	1858	22304
44237	cellular metabolic process	0.00011818	534	5407	1858	22304
44247	cellular polysaccharide catabolic process	0.00014763	9	17	1858	22304
9725	response to hormone stimulus	0.00015199	101	767	1858	22304
71478	cellular response to radiation	0.00018784	15	47	1858	22304
71482	cellular response to light stimulus	0.00018784	15	47	1858	22304
10038	response to metal ion	0.00018784	55	350	1858	22304
42538	hyperosmotic salinity response	0.00028979	14	43	1858	22304
43436	oxoacid metabolic process	0.00052287	83	620	1858	22304
19752	carboxylic acid metabolic process	0.00052287	83	620	1858	22304
42180	cellular ketone metabolic process	0.00052287	84	630	1858	22304
6082	organic acid metabolic process	0.00052287	83	621	1858	22304
16052	carbohydrate catabolic process	0.00052287	24	111	1858	22304
9310	amine catabolic process	0.00063031	12	35	1858	22304
9411	response to UV	0.00068237	17	65	1858	22304
10017	red or far-red light signaling pathway	0.00068237	13	41	1858	22304
71489	cellular response to red or far red light	0.00068237	13	41	1858	22304
44248	cellular catabolic process	0.0011118	70	513	1858	22304
9637	response to blue light	0.0015038	14	50	1858	22304
9063	cellular amino acid catabolic process	0.0016822	11	33	1858	22304
6972	hyperosmotic response	0.0018336	14	51	1858	22304
9057	macromolecule catabolic process	0.0022493	48	323	1858	22304
71214	cellular response to abiotic stimulus	0.0025354	15	59	1858	22304
44262	cellular carbohydrate metabolic process	0.003033	59	428	1858	22304
46483	heterocycle metabolic process	0.0038754	49	340	1858	22304
5975	carbohydrate metabolic process	0.0040438	95	782	1858	22304
46395	carboxylic acid catabolic process	0.0052469	16	70	1858	22304
16054	organic acid catabolic process	0.0052469	16	70	1858	22304
6631	fatty acid metabolic process	0.0057025	29	171	1858	22304
6091	generation of precursor metabolites and energy	0.0073644	32	199	1858	22304
44275	cellular carbohydrate catabolic process	0.0076449	20	102	1858	22304
46394	carboxylic acid biosynthetic process	0.0082356	44	307	1858	22304
16053	organic acid biosynthetic process	0.0082356	44	307	1858	22304
9853	photorespiration	0.0086527	9	28	1858	22304
32787	monocarboxylic acid metabolic process	0.0086527	42	290	1858	22304
10224	response to UV-B	0.0086527	11	40	1858	22304
6560	proline metabolic process	0.010333	5	9	1858	22304
10114	response to red light	0.010372	13	54	1858	22304
9607	response to biotic stimulus	0.010808	69	550	1858	22304
51179	localization	0.012144	167	1566	1858	22304
51234	establishment of localization	0.012481	162	1514	1858	22304
6073	cellular glucan metabolic process	0.013988	20	108	1858	22304
51707	response to other organism	0.014802	66	528	1858	22304
9737	response to abscisic acid stimulus	0.014802	39	272	1858	22304
6561	proline biosynthetic process	0.015233	4	6	1858	22304
6810	transport	0.015345	160	1502	1858	22304
44042	glucan metabolic process	0.018713	20	111	1858	22304
34404	nucleobase, nucleoside and nucleotide biosynthetic process	0.02047	20	112	1858	22304
34654	nucleobase, nucleoside, nucleotide and nucleic acid biosynthetic process	0.02047	20	112	1858	22304
9259	ribonucleotide metabolic process	0.021113	16	81	1858	22304
44249	cellular biosynthetic process	0.021406	245	2444	1858	22304
44282	small molecule catabolic process	0.021883	26	163	1858	22304
5976	polysaccharide metabolic process	0.024745	25	156	1858	22304
55086	nucleobase, nucleoside and nucleotide metabolic process	0.024745	28	182	1858	22304
9260	ribonucleotide biosynthetic process	0.024745	15	75	1858	22304
9739	response to gibberellin stimulus	0.026416	19	107	1858	22304
9165	nucleotide biosynthetic process	0.026416	18	99	1858	22304
6790	sulfur metabolic process	0.026444	26	166	1858	22304
34220	ion transmembrane transport	0.026444	10	40	1858	22304
6566	threonine metabolic process	0.027404	4	7	1858	22304
6084	acetyl-CoA metabolic process	0.030894	8	28	1858	22304
10218	response to far red light	0.031295	10	41	1858	22304
9640	photomorphogenesis	0.031753	11	48	1858	22304
32502	developmental process	0.032989	186	1820	1858	22304
44272	sulfur compound biosynthetic process	0.034188	16	86	1858	22304
9755	hormone-mediated signaling pathway	0.035224	32	224	1858	22304
44106	cellular amine metabolic process	0.035427	43	327	1858	22304
9058	biosynthetic process	0.035427	257	2610	1858	22304
9308	amine metabolic process	0.035637	47	366	1858	22304
6163	purine nucleotide metabolic process	0.035637	15	79	1858	22304
9117	nucleotide metabolic process	0.035637	23	145	1858	22304
6753	nucleoside phosphate metabolic process	0.035637	23	145	1858	22304
9066	aspartate family amino acid metabolic process	0.036403	13	64	1858	22304
9068	aspartate family amino acid catabolic process	0.036931	3	4	1858	22304
9939	positive regulation of gibberellic acid mediated signaling pathway	0.036931	3	4	1858	22304
9150	purine ribonucleotide metabolic process	0.037131	14	72	1858	22304
71495	cellular response to endogenous stimulus	0.037131	35	254	1858	22304
32870	cellular response to hormone stimulus	0.038617	32	227	1858	22304
6633	fatty acid biosynthetic process	0.040767	18	105	1858	22304
9610	response to symbiotic fungus	0.040767	4	8	1858	22304
71491	cellular response to red light	0.040767	4	8	1858	22304
10161	red light signaling pathway	0.040767	4	8	1858	22304
65004	protein-DNA complex assembly	0.041139	12	58	1858	22304
9753	response to jasmonic acid stimulus	0.04159	23	148	1858	22304
6164	purine nucleotide biosynthetic process	0.0449	14	74	1858	22304
7568	aging	0.045143	15	82	1858	22304
9309	amine biosynthetic process	0.048868	24	159	1858	22304
51716	cellular response to stimulus	0.048868	82	729	1858	22304

## Sheet: AiCi-MF
GO-ID	Description	qvalue	x	n	X	N
3735	structural constituent of ribosome	4.7793e-17	86	355	2026	24443
5198	structural molecule activity	3.1543e-14	99	491	2026	24443
3824	catalytic activity	0.0011177	717	7553	2026	24443
16160	amylase activity	0.0059403	8	17	2026	24443
3677	DNA binding	0.0059403	234	2207	2026	24443
3700	transcription factor activity	0.0059403	172	1547	2026	24443
30528	transcription regulator activity	0.013246	189	1756	2026	24443
16740	transferase activity	0.045382	246	2429	2026	24443
5215	transporter activity	0.045382	125	1125	2026	24443
8135	translation factor activity, nucleic acid binding	0.045382	22	124	2026	24443
5507	copper ion binding	0.045382	32	209	2026	24443
62	acyl-CoA binding	0.045382	4	6	2026	24443
5504	fatty acid binding	0.045382	4	6	2026	24443
19203	carbohydrate phosphatase activity	0.047067	5	10	2026	24443
16769	transferase activity, transferring nitrogenous groups	0.048764	12	51	2026	24443
